# Supplementary material for: 2,3-Bis(4-ethoxy­phen­yl)quinoxaline
Source: Acta Crystallogr Sect E Struct Rep Online. 2009 Dec 12;66(Pt 1):o130. doi: 10.1107/S1600536809052295 (PMC2980160; doi:10.1107/S1600536809052295)
Supplement: Supplementary file 1 [file e-66-0o130-sup1.cif]

##############################################################################
###                                                                        ###
###        Electronic paper (Acta Crystallographica Section E)             ###
###                                                                        ###
##############################################################################
#                                                                            #
# This CIF contains the data in a paper accepted for publication in Acta     #
# Crystallographica Section E. It conforms to the requirements of Notes      #
# for Authors for Section E, and has been peer reviewed under the auspices   #
# of the IUCr Commission on Journals.                                        #
#                                                                            #
# Full details of the Crystallographic Information File format               #
# are given in the paper "The Crystallographic Information File (CIF):       #
# a New Standard Archive File for Crystallography" by S. R. Hall, F. H.      #
# Allen and I. D. Brown [Acta Cryst. (1991), A47, 655-685].                  #
#                                                                            #
# The current version of the core CIF dictionary is obtainable from          #
# ftp://ftp.iucr.org/pub/cif_core.dic. The current version number is 2.4.    #
#                                                                            #
# Software is freely available for graphical display of the structure(s) in  #
# this CIF.  For information consult the CIF home page http://www.iucr.org/  #
# cif/home.html                                                              #
#                                                                            #
# This file may be used for bona fide research purposes within the           #
# scientific community so long as proper attribution is given to the journal # 
# article from which it was obtained.                                        #
#                                                                            #
##############################################################################
                                             
data_I
_audit_creation_method     SHELXL-97
_chemical_name_systematic
;
2,3-Bis(4-ethoxyphenyl)quinoxaline
;
_chemical_name_common     ?
_chemical_formula_moiety     'C24 H22 N2 O2'
_chemical_formula_sum     'C24 H22 N2 O2'
_chemical_formula_iupac     'C24 H22 N2 O2'
_chemical_formula_weight     370.44
_chemical_melting_point     ?
_symmetry_cell_setting     monoclinic
_symmetry_space_group_name_H-M     'C 2/c'
_symmetry_space_group_name_Hall     '-C 2yc'
loop_
    _symmetry_equiv_pos_as_xyz
    'x, y, z'
    '-x, y, -z+1/2'
    'x+1/2, y+1/2, z'
    '-x+1/2, y+1/2, -z+1/2'
    '-x, -y, -z'
    'x, -y, z-1/2'
    '-x+1/2, -y+1/2, -z'
    'x+1/2, -y+1/2, z-1/2'
_cell_length_a     19.4837(18)
_cell_length_b     11.2682(11)
_cell_length_c     9.2629(9)
_cell_angle_alpha     90.00
_cell_angle_beta     100.1960(10)
_cell_angle_gamma     90.00
_cell_volume     2001.5(3)
_cell_formula_units_Z     4
_cell_measurement_reflns_used     3608
_cell_measurement_theta_min     5.579
_cell_measurement_theta_max     52.669
_cell_measurement_temperature     293(2)
_exptl_crystal_description     prism
_exptl_crystal_colour     yellow
_exptl_crystal_size_max     0.37
_exptl_crystal_size_mid     0.27
_exptl_crystal_size_min     0.24
_exptl_crystal_density_diffrn     1.229
_exptl_crystal_density_meas     ?
_exptl_crystal_density_method     'not measured'
_exptl_crystal_F_000     784
_exptl_absorpt_coefficient_mu     0.079
_exptl_absorpt_correction_type     multi-scan
_exptl_absorpt_process_details     '(SADABS; Sheldrick, 1996)'
_exptl_absorpt_correction_T_min     0.9715
_exptl_absorpt_correction_T_max     0.9814
_exptl_special_details
;
;
_diffrn_ambient_temperature     293(2)
_diffrn_radiation_type     MoK\a
_diffrn_radiation_wavelength     0.71073
_diffrn_radiation_source     'fine-focus sealed tube'
_diffrn_radiation_monochromator     graphite
_diffrn_measurement_device_type     'Bruker SMART CCD area-detector'
_diffrn_measurement_method     '\f and \w scans'
_diffrn_detector_area_resol_mean     ?
_diffrn_reflns_number     6487
_diffrn_reflns_av_R_equivalents     0.0281
_diffrn_reflns_av_sigmaI/netI     0.0276
_diffrn_reflns_theta_min     2.10
_diffrn_reflns_theta_max     24.98
_diffrn_reflns_theta_full     24.98
_diffrn_measured_fraction_theta_max     0.988
_diffrn_measured_fraction_theta_full     0.988
_diffrn_reflns_limit_h_min     -23
_diffrn_reflns_limit_h_max     22
_diffrn_reflns_limit_k_min     -12
_diffrn_reflns_limit_k_max     13
_diffrn_reflns_limit_l_min     -10
_diffrn_reflns_limit_l_max     10
_diffrn_standards_number     0
_diffrn_standards_interval_count     0
_diffrn_standards_interval_time     0
_diffrn_standards_decay_%     ?
_refine_special_details
;
;
_reflns_number_total     1743
_reflns_number_gt     1560
_reflns_threshold_expression     I>2\s(I)
_refine_ls_structure_factor_coef     Fsqd
_refine_ls_matrix_type     full
_refine_ls_R_factor_all     0.0396
_refine_ls_R_factor_gt     0.0353
_refine_ls_wR_factor_gt     0.0890
_refine_ls_wR_factor_ref     0.0923
_refine_ls_goodness_of_fit_ref     1.031
_refine_ls_restrained_S_all     1.031
_refine_ls_number_reflns     1743
_refine_ls_number_parameters     128
_refine_ls_number_restraints     0
_refine_ls_hydrogen_treatment     constr
_refine_ls_weighting_scheme     calc
_refine_ls_weighting_details
         'calc w=1/[\s^2^(Fo^2^)+(0.0422P)^2^+0.9006P] where P=(Fo^2^+2Fc^2^)/3'
_atom_sites_solution_hydrogens     geom
_atom_sites_solution_primary     direct
_atom_sites_solution_secondary     difmap
_refine_ls_shift/su_max     0.000
_refine_ls_shift/su_mean     0.000
_refine_diff_density_max     0.169
_refine_diff_density_min     -0.123
_refine_ls_extinction_method     'SHELXL97 (Sheldrick, 2008)'
_refine_ls_extinction_coef     0.0289(19)
_refine_ls_extinction_expression
                                  'Fc^*^=kFc[1+0.001xFc^2^\l^3^/sin(2\q)]^-1/4^'
loop_
    _atom_type_symbol
    _atom_type_description
    _atom_type_scat_dispersion_real
    _atom_type_scat_dispersion_imag
    _atom_type_scat_source
    'C' 'C' 0.0033 0.0016
                         'International Tables Vol C Tables 4.2.6.8 and 6.1.1.4'
    'H' 'H' 0.0000 0.0000
                         'International Tables Vol C Tables 4.2.6.8 and 6.1.1.4'
    'N' 'N' 0.0061 0.0033
                         'International Tables Vol C Tables 4.2.6.8 and 6.1.1.4'
    'O' 'O' 0.0106 0.0060
                         'International Tables Vol C Tables 4.2.6.8 and 6.1.1.4'
_computing_data_collection     'SMART (Bruker, 2004)'
_computing_cell_refinement     'SAINT (Bruker, 2004)'
_computing_data_reduction     'SAINT (Bruker, 2004)'
_computing_structure_solution     'SHELXL97 (Sheldrick, 2008)'
_computing_structure_refinement     'SHELXL97 (Sheldrick, 2008)'
_computing_molecular_graphics     'ORTEP-3 (Farrugia, 1997)'
_computing_publication_material     'WinGX (Farrugia, 1999)'
loop_
    _atom_site_type_symbol
    _atom_site_label
    _atom_site_fract_x
    _atom_site_fract_y
    _atom_site_fract_z
    _atom_site_U_iso_or_equiv
    _atom_site_adp_type
    _atom_site_calc_flag
    _atom_site_refinement_flags
    _atom_site_occupancy
    _atom_site_disorder_assembly
    _atom_site_disorder_group
    C C1 0.46773(6) -0.00154(10) 0.19704(12) 0.0281(3) Uani d . 1 . .
    N N1 0.43983(5) -0.10164(8) 0.14060(11) 0.0321(3) Uani d . 1 . .
    C C2 0.47078(6) -0.20565(10) 0.19257(13) 0.0333(3) Uani d . 1 . .
    C C3 0.44262(8) -0.31482(11) 0.13548(16) 0.0459(4) Uani d . 1 . .
    H H3 0.4044 -0.3157 0.0594 0.055 Uiso calc R 1 . .
    C C4 0.47143(9) -0.41910(12) 0.19182(17) 0.0580(4) Uani d . 1 . .
    H H4 0.4531 -0.4908 0.1529 0.070 Uiso calc R 1 . .
    O O1 0.31520(5) 0.41927(8) 0.03771(11) 0.0503(3) Uani d . 1 . .
    C C8 0.35080(6) 0.31489(10) 0.06662(14) 0.0369(3) Uani d . 1 . .
    C C6 0.41928(6) 0.19601(11) 0.25439(13) 0.0365(3) Uani d . 1 . .
    H H6 0.4395 0.1856 0.3523 0.044 Uiso calc R 1 . .
    C C10 0.39626(6) 0.12701(10) 0.00690(13) 0.0334(3) Uani d . 1 . .
    H H10 0.4003 0.0690 -0.0625 0.040 Uiso calc R 1 . .
    C C5 0.42812(6) 0.10907(10) 0.15155(12) 0.0294(3) Uani d . 1 . .
    C C7 0.38108(7) 0.29661(11) 0.21256(14) 0.0402(3) Uani d . 1 . .
    H H7 0.3754 0.3532 0.2826 0.048 Uiso calc R 1 . .
    C C9 0.35851(6) 0.22927(11) -0.03675(14) 0.0368(3) Uani d . 1 . .
    H H9 0.3385 0.2403 -0.1347 0.044 Uiso calc R 1 . .
    C C11 0.28097(7) 0.44243(12) -0.10928(17) 0.0514(4) Uani d . 1 . .
    H H11A 0.2476 0.3801 -0.1428 0.062 Uiso calc R 1 . .
    H H11B 0.3148 0.4455 -0.1745 0.062 Uiso calc R 1 . .
    C C12 0.24435(8) 0.55950(14) -0.1089(2) 0.0689(5) Uani d . 1 . .
    H H12A 0.2209 0.5777 -0.2065 0.103 Uiso calc R 1 . .
    H H12B 0.2778 0.6204 -0.0755 0.103 Uiso calc R 1 . .
    H H12C 0.2109 0.5552 -0.0445 0.103 Uiso calc R 1 . .
loop_
    _atom_site_aniso_label
    _atom_site_aniso_U_11
    _atom_site_aniso_U_22
    _atom_site_aniso_U_33
    _atom_site_aniso_U_12
    _atom_site_aniso_U_13
    _atom_site_aniso_U_23
    C1 0.0309(6) 0.0289(6) 0.0251(6) -0.0019(5) 0.0067(5) 0.0001(4)
    N1 0.0342(5) 0.0298(6) 0.0320(6) -0.0025(4) 0.0051(4) -0.0004(4)
    C2 0.0394(6) 0.0289(6) 0.0328(7) -0.0020(5) 0.0096(5) -0.0004(5)
    C3 0.0582(8) 0.0346(7) 0.0437(8) -0.0107(6) 0.0053(6) -0.0041(6)
    C4 0.0851(12) 0.0279(7) 0.0607(10) -0.0092(7) 0.0119(8) -0.0052(6)
    O1 0.0515(6) 0.0377(5) 0.0575(6) 0.0140(4) -0.0017(5) 0.0093(4)
    C8 0.0338(6) 0.0303(7) 0.0451(8) 0.0029(5) 0.0032(5) 0.0078(5)
    C6 0.0426(7) 0.0371(7) 0.0286(6) 0.0073(5) 0.0030(5) 0.0014(5)
    C10 0.0343(6) 0.0331(7) 0.0320(7) -0.0020(5) 0.0037(5) -0.0010(5)
    C5 0.0285(5) 0.0290(6) 0.0307(6) -0.0010(5) 0.0048(4) 0.0015(5)
    C7 0.0472(7) 0.0345(7) 0.0383(7) 0.0093(6) 0.0061(6) -0.0027(5)
    C9 0.0365(6) 0.0385(7) 0.0327(7) -0.0014(5) -0.0015(5) 0.0065(5)
    C11 0.0398(7) 0.0482(8) 0.0622(10) 0.0006(6) -0.0024(6) 0.0242(7)
    C12 0.0434(8) 0.0553(10) 0.1049(14) 0.0103(7) 0.0049(8) 0.0361(9)
_geom_special_details
;
;
loop_
    _geom_bond_atom_site_label_1
    _geom_bond_atom_site_label_2
    _geom_bond_site_symmetry_2
    _geom_bond_distance
    _geom_bond_publ_flag
    C1 N1 . 1.3193(14) ?
    C1 C1 2_655 1.452(2) ?
    C1 C5 . 1.4871(15) ?
    N1 C2 . 1.3660(15) ?
    C2 C3 . 1.4111(17) ?
    C2 C2 2_655 1.414(2) ?
    C3 C4 . 1.3655(19) ?
    C3 H3 . 0.9300 ?
    C4 C4 2_655 1.406(3) ?
    C4 H4 . 0.9300 ?
    O1 C8 . 1.3676(14) ?
    O1 C11 . 1.4301(17) ?
    C8 C9 . 1.3860(18) ?
    C8 C7 . 1.3912(18) ?
    C6 C7 . 1.3737(17) ?
    C6 C5 . 1.3981(16) ?
    C6 H6 . 0.9300 ?
    C10 C9 . 1.3881(17) ?
    C10 C5 . 1.3882(16) ?
    C10 H10 . 0.9300 ?
    C7 H7 . 0.9300 ?
    C9 H9 . 0.9300 ?
    C11 C12 . 1.500(2) ?
    C11 H11A . 0.9700 ?
    C11 H11B . 0.9700 ?
    C12 H12A . 0.9600 ?
    C12 H12B . 0.9600 ?
    C12 H12C . 0.9600 ?
loop_
    _geom_angle_atom_site_label_1
    _geom_angle_atom_site_label_2
    _geom_angle_atom_site_label_3
    _geom_angle_site_symmetry_1
    _geom_angle_site_symmetry_3
    _geom_angle
    _geom_angle_publ_flag
    N1 C1 C1 . 2_655 120.98(6) ?
    N1 C1 C5 . . 116.59(10) ?
    C1 C1 C5 2_655 . 122.38(6) ?
    C1 N1 C2 . . 117.95(10) ?
    N1 C2 C3 . . 119.85(11) ?
    N1 C2 C2 . 2_655 120.77(6) ?
    C3 C2 C2 . 2_655 119.33(8) ?
    C4 C3 C2 . . 120.05(13) ?
    C4 C3 H3 . . 120.0 ?
    C2 C3 H3 . . 120.0 ?
    C3 C4 C4 . 2_655 120.61(8) ?
    C3 C4 H4 . . 119.7 ?
    C4 C4 H4 2_655 . 119.7 ?
    C8 O1 C11 . . 118.57(11) ?
    O1 C8 C9 . . 125.21(11) ?
    O1 C8 C7 . . 115.51(11) ?
    C9 C8 C7 . . 119.28(11) ?
    C7 C6 C5 . . 120.80(11) ?
    C7 C6 H6 . . 119.6 ?
    C5 C6 H6 . . 119.6 ?
    C9 C10 C5 . . 121.69(11) ?
    C9 C10 H10 . . 119.2 ?
    C5 C10 H10 . . 119.2 ?
    C10 C5 C6 . . 117.88(11) ?
    C10 C5 C1 . . 121.10(10) ?
    C6 C5 C1 . . 120.97(10) ?
    C6 C7 C8 . . 120.77(11) ?
    C6 C7 H7 . . 119.6 ?
    C8 C7 H7 . . 119.6 ?
    C8 C9 C10 . . 119.56(11) ?
    C8 C9 H9 . . 120.2 ?
    C10 C9 H9 . . 120.2 ?
    O1 C11 C12 . . 107.47(14) ?
    O1 C11 H11A . . 110.2 ?
    C12 C11 H11A . . 110.2 ?
    O1 C11 H11B . . 110.2 ?
    C12 C11 H11B . . 110.2 ?
    H11A C11 H11B . . 108.5 ?
    C11 C12 H12A . . 109.5 ?
    C11 C12 H12B . . 109.5 ?
    H12A C12 H12B . . 109.5 ?
    C11 C12 H12C . . 109.5 ?
    H12A C12 H12C . . 109.5 ?
    H12B C12 H12C . . 109.5 ?
loop_
    _geom_hbond_atom_site_label_D
    _geom_hbond_atom_site_label_H
    _geom_hbond_atom_site_label_A
    _geom_hbond_site_symmetry_A
    _geom_hbond_distance_DH
    _geom_hbond_distance_HA
    _geom_hbond_distance_DA
    _geom_hbond_angle_DHA
    _geom_hbond_publ_flag
    C10 H10 Cg1 5_655 0.93 2.85 3.3936(17) 119 yes
    C11 H11A Cg2 7_555 0.96 2.93 3.743(2) 143 yes
data_global
_journal_date_recd_electronic     2009-11-12
_journal_date_accepted     2009-12-05
_journal_name_full     'Acta Crystallographica, Section E'
_journal_year     2010
_journal_volume     66
_journal_issue      1
_journal_page_first     o130
_journal_page_last     o130
_journal_paper_category     QO
_journal_coeditor_code     BH2259
_publ_contact_author_name
;
Du, Zhi-Qiang
;
_publ_contact_author_address
;
 Department of Chemistry
 Zhejiang University
 Hangzhou 310027
 People's Republic of China
;
_publ_contact_author_email     duzq@zju.edu.cn
_publ_contact_author_fax     '86-571-87951895'
_publ_contact_author_phone     '86-571-87951352'
_publ_section_title
;
2,3-Bis(4-ethoxyphenyl)quinoxaline
;
loop_
    _publ_author_name
    _publ_author_address
    "Ye, Ping-Ping"
;
Department of Chemistry
Zhejiang University
Hangzhou 310027
People's Republic of China
;
    "Zhang, Cai-Li"
;
Department of Chemistry
Zhejiang University
Hangzhou 310027
People's Republic of China
;
    "Du, Zhi-Qiang"
;
Department of Chemistry
Zhejiang University
Hangzhou 310027
People's Republic of China
;
_publ_section_synopsis     .
