# Supplementary material for: 2,3-Bis(4-ethoxy­phen­yl)quinoxaline
Source: Acta Crystallogr Sect E Struct Rep Online. 2009 Dec 12;66(Pt 1):o130. doi: 10.1107/S1600536809052295 (PMC2980160; doi:10.1107/S1600536809052295)
Supplement: Supplementary file 2 [file e-66-0o130-Isup2.hkl]

#
# h,k,l, Fc-squared, Fo-squared, sigma(Fo-squared) and status flag
#
data_I
_shelx_title ' nn in C 2/c'
_shelx_refln_list_code          4
_shelx_F_calc_maximum      226.50
_exptl_crystal_F_000       784.00
_reflns_d_resolution_high  0.8414
 
loop_
 _symmetry_equiv_pos_as_xyz
 'x, y, z'
 '-x, y, -z+1/2'
 'x+1/2, y+1/2, z'
 '-x+1/2, y+1/2, -z+1/2'
 '-x, -y, -z'
 'x, -y, z-1/2'
 '-x+1/2, -y+1/2, -z'
 'x+1/2, -y+1/2, z-1/2'
 
_cell_length_a    19.4837
_cell_length_b    11.2682
_cell_length_c     9.2629
_cell_angle_alpha  90.000
_cell_angle_beta  100.196
_cell_angle_gamma  90.000
 
_shelx_F_squared_multiplier     1.000
 
loop_
 _refln_index_h
 _refln_index_k
 _refln_index_l
 _refln_F_squared_calc
 _refln_F_squared_meas
 _refln_F_squared_sigma
 _refln_observed_status
   2   0   0     9018.00     9454.14    417.13 o
   4   0   0      116.52      153.50      3.55 o
   6   0   0     4962.50     5098.55    112.60 o
   8   0   0     1802.64     1811.24     34.79 o
  10   0   0     2729.12     2854.17     54.44 o
  12   0   0      248.89      260.23      6.82 o
  14   0   0       22.75       25.26      2.09 o
  16   0   0        0.11        1.42      1.08 o
  18   0   0      251.59      243.35      9.22 o
  20   0   0       55.21       49.23      4.44 o
  22   0   0      115.51      114.79      6.94 o
   1   1   0     3765.23     3640.99     76.79 o
   3   1   0    10032.27    10552.37    211.54 o
   5   1   0    10837.67    11179.05    208.72 o
   7   1   0     1354.63     1460.10     19.92 o
   9   1   0      116.61      123.58      2.59 o
  11   1   0       71.26       62.10      1.85 o
  13   1   0      214.57      180.64      3.85 o
  15   1   0       23.73       21.48      1.58 o
  17   1   0        4.03        5.27      1.31 o
  19   1   0       28.73       23.78      2.22 o
  21   1   0       10.92        8.20      1.87 o
   0   2   0      202.69      199.70      4.31 o
   2   2   0     4318.42     3914.81     83.54 o
   4   2   0    23433.48    23236.62    404.42 o
   6   2   0      131.77      137.85      2.78 o
   8   2   0      980.75     1027.72     15.79 o
  10   2   0      351.60      399.54      7.07 o
  12   2   0        0.01        0.63      0.57 o
  14   2   0      856.15      864.41     13.16 o
  16   2   0        1.23        0.36      0.86 o
  18   2   0       27.07       25.44      2.28 o
  20   2   0       34.82       36.76      2.84 o
  22   2   0        0.00        0.17      1.60 o
   1   3   0      114.60      118.00      2.13 o
   3   3   0      266.59      278.13      4.29 o
   5   3   0      285.88      308.73      6.69 o
   7   3   0     2272.10     2316.17     31.25 o
   9   3   0       28.51       18.51      1.35 o
  11   3   0      993.79     1084.97     17.16 o
  13   3   0      225.05      243.79      5.28 o
  15   3   0       13.20       13.19      1.28 o
  17   3   0       10.81       12.12      1.75 o
  19   3   0       14.89       11.79      1.88 o
  21   3   0       31.92       32.76      2.86 o
   0   4   0     1401.64     1488.87     28.69 o
   2   4   0       18.01        9.37      0.61 o
   4   4   0      158.96      144.49      2.70 o
   6   4   0     3208.56     3731.38     54.35 o
   8   4   0     2082.29     2117.09     28.91 o
  10   4   0      430.04      441.60      7.23 o
  12   4   0      368.63      398.28      6.88 o
  14   4   0        8.68        7.97      1.04 o
  16   4   0      494.99      474.31     10.29 o
  18   4   0      331.69      348.28      8.61 o
  20   4   0       65.21       71.44      3.72 o
   1   5   0       35.37       45.75      1.39 o
   3   5   0      558.04      631.78     10.29 o
   5   5   0     8919.67     9459.10    124.10 o
   7   5   0      548.93      607.83     10.22 o
   9   5   0       59.30       69.34      2.06 o
  11   5   0      155.35      166.23      3.68 o
  13   5   0      605.77      629.72     10.22 o
  15   5   0      762.15      762.24     12.27 o
  17   5   0     1159.67     1169.57     21.84 o
  19   5   0      934.03      947.33     18.75 o
  21   5   0        1.19        5.09      3.10 o
   0   6   0     2469.71     2379.44     45.61 o
   2   6   0     1708.46     1769.03     24.29 o
   4   6   0      356.79      350.03      6.44 o
   6   6   0        8.75       10.88      0.91 o
   8   6   0      349.82      352.62      6.79 o
  10   6   0       23.50       28.35      1.51 o
  12   6   0       81.45       76.68      2.50 o
  14   6   0       24.81       25.79      1.72 o
  16   6   0      477.08      477.45     10.57 o
  18   6   0        0.02       -0.01      1.41 o
  20   6   0       15.11       14.44      2.92 o
   1   7   0      724.03      679.98     10.24 o
   3   7   0      338.87      337.28      5.72 o
   5   7   0      439.56      375.11      6.31 o
   7   7   0        4.94        1.26      0.66 o
   9   7   0      105.79       94.84      2.62 o
  11   7   0       56.18       67.97      2.81 o
  13   7   0      649.12      686.78     12.38 o
  15   7   0      148.13      143.84      4.25 o
  17   7   0       43.61       35.04      3.03 o
  19   7   0       23.29       21.96      3.40 o
   0   8   0     2174.06     2039.66     48.79 o
   2   8   0      504.95      504.64     10.09 o
   4   8   0      121.01       96.62      3.97 o
   6   8   0       17.90       21.61      1.68 o
   8   8   0        0.13        2.36      1.12 o
  10   8   0       45.13       47.73      2.91 o
  12   8   0       35.94       21.95      2.83 o
  14   8   0        5.35        4.81      1.88 o
  16   8   0        3.47        5.12      2.96 o
  18   8   0        1.23        2.60      2.93 o
   1   9   0     3199.84     3047.44     50.75 o
   3   9   0       45.77       44.21      3.37 o
   5   9   0        1.75        2.70      1.02 o
   7   9   0      132.30      107.19      4.29 o
   9   9   0      377.12      358.44      9.66 o
  11   9   0      218.40      184.23      6.34 o
  13   9   0       33.36       28.95      2.79 o
  15   9   0        1.04        3.53      1.98 o
   0  10   0     3107.53     2860.68    100.76 o
   2  10   0     2232.71     2203.08     56.14 o
   4  10   0       39.54       45.11      4.54 o
   6  10   0       45.19       50.45      4.67 o
   8  10   0      613.58      525.77     17.31 o
  10  10   0      125.60      101.93      4.56 o
  12  10   0       50.10       39.48      3.21 o
  14  10   0        0.00        0.55      1.94 o
   1  11   0       92.79       91.69      5.77 o
   3  11   0      421.67      412.48     14.74 o
   5  11   0        0.95        7.60      2.23 o
   7  11   0      274.88      262.71     11.09 o
   9  11   0        0.03        3.57      1.71 o
  11  11   0        1.60        5.58      2.04 o
  13  11   0        6.16        5.85      2.26 o
   0  12   0        3.17        2.74      2.49 o
   2  12   0        0.02        1.54      3.22 o
   4  12   0      186.90      196.61     18.42 o
   6  12   0      332.47      334.63     13.41 o
   8  12   0      127.72      110.42      7.02 o
  10  12   0       63.07       69.69      6.13 o
   1  13   0       43.60       48.55      5.24 o
   3  13   0       45.39       50.76      5.43 o
   5  13   0        2.14        2.38      2.27 o
 -23   1   1       94.66       99.42      9.18 o
 -21   1   1       15.13       15.86      2.20 o
 -19   1   1      228.18      218.00      6.26 o
 -17   1   1        4.85        4.42      1.02 o
 -15   1   1      884.48      877.45     13.56 o
 -13   1   1      200.72      229.38      4.58 o
 -11   1   1     1289.14     1236.72     17.66 o
  -9   1   1      741.29      723.30     10.66 o
  -7   1   1      376.60      391.23      6.05 o
  -3   1   1     4829.10     4743.59     77.04 o
  -1   1   1     6126.72     5941.55    118.09 o
   1   1   1    11872.64    11079.55    219.31 o
   3   1   1     9105.91     9048.22    118.38 o
   5   1   1     1556.62     1536.98     20.68 o
   7   1   1      427.08      408.49      6.16 o
   9   1   1      432.13      439.19      6.80 o
  11   1   1      685.67      774.78     11.46 o
  13   1   1      191.26      211.69      4.67 o
  15   1   1        8.99        8.92      1.40 o
  17   1   1        3.19        2.63      1.27 o
  19   1   1       10.97       13.78      2.45 o
  21   1   1       16.75       20.24      3.17 o
 -22   2   1        0.40        1.94      1.60 o
 -20   2   1       22.37       25.63      2.41 o
 -18   2   1       95.03       91.38      3.32 o
 -16   2   1      122.26      117.29      3.25 o
 -14   2   1      652.74      657.25     10.48 o
 -12   2   1      690.83      655.15     10.16 o
 -10   2   1      458.41      441.68      7.09 o
  -8   2   1     3656.58     3743.63     49.89 o
  -6   2   1     6855.09     6726.86     88.43 o
  -4   2   1    13212.80    12701.42    225.61 o
  -2   2   1     1515.33     1420.85     25.43 o
   0   2   1       44.06       35.78      0.96 o
   2   2   1     2626.94     2661.03     53.05 o
   4   2   1     5121.84     5141.15     67.61 o
   6   2   1      336.25      312.91      4.90 o
   8   2   1       45.40       60.48      1.61 o
  10   2   1       24.78       23.19      1.25 o
  12   2   1        7.55       11.84      1.00 o
  14   2   1      100.95       99.32      3.41 o
  16   2   1       74.17       65.05      2.99 o
  18   2   1       11.65        9.45      1.79 o
  20   2   1      188.04      198.73      6.27 o
  22   2   1        8.59       13.75      5.23 o
 -21   3   1       55.91       56.72      5.31 o
 -19   3   1       18.47       17.27      2.06 o
 -17   3   1      199.12      189.03      4.51 o
 -15   3   1       17.04       20.65      1.91 o
 -13   3   1      333.03      340.46      6.17 o
 -11   3   1     2480.69     2485.39     34.01 o
  -9   3   1     8064.08     7861.36    103.53 o
  -7   3   1     1333.56     1333.73     18.51 o
  -5   3   1       12.05        8.70      0.63 o
  -3   3   1       21.80       16.96      0.68 o
  -1   3   1      408.57      395.94      5.78 o
   1   3   1     3242.16     2994.23     39.77 o
   3   3   1        0.05        0.73      0.38 o
   5   3   1        0.75        1.65      0.72 o
   7   3   1        3.38        1.98      0.58 o
   9   3   1     2424.83     2477.29     33.59 o
  11   3   1      138.26      137.97      3.08 o
  13   3   1      396.24      410.35      7.76 o
  15   3   1       56.92       61.01      2.84 o
  17   3   1        0.08        1.15      1.28 o
  19   3   1      262.20      263.89      7.34 o
  21   3   1       66.10       73.81      4.04 o
 -22   4   1       54.50       66.17      5.94 o
 -20   4   1       72.08       78.23      3.88 o
 -18   4   1      154.93      152.62      4.58 o
 -16   4   1       95.15      117.89      3.35 o
 -14   4   1       57.45       56.67      2.36 o
 -12   4   1      873.43      845.76     12.87 o
 -10   4   1      538.19      565.75      8.91 o
  -8   4   1     5241.10     5376.46     78.07 o
  -6   4   1       92.33      104.57      2.29 o
  -4   4   1     1172.62     1209.87     16.78 o
  -2   4   1      407.41      421.78      6.32 o
   0   4   1      365.09      326.62      6.48 o
   2   4   1     1568.18     1673.89     24.74 o
   4   4   1     1376.92     1455.86     22.08 o
   6   4   1    10092.01    10848.92    142.30 o
   8   4   1      312.76      330.71      6.09 o
  10   4   1       14.56       16.61      1.13 o
  12   4   1     1254.25     1253.39     18.15 o
  14   4   1      353.04      358.49      8.10 o
  16   4   1      958.14      969.24     18.37 o
  18   4   1      115.18      107.96      6.61 o
  20   4   1      117.55      127.65      5.07 o
 -21   5   1       56.27       60.84      5.65 o
 -19   5   1       87.15      100.08      5.30 o
 -17   5   1       67.24       67.08      2.69 o
 -15   5   1       98.74      114.38      3.29 o
 -13   5   1      846.66      843.10     13.08 o
 -11   5   1      126.50      110.27      2.87 o
  -9   5   1      679.24      682.21     11.55 o
  -7   5   1     1224.89     1289.23     18.19 o
  -5   5   1     1229.64     1241.56     17.38 o
  -3   5   1        4.16        2.37      0.46 o
  -1   5   1       94.37       96.11      2.07 o
   1   5   1     1977.17     2089.95     28.26 o
   3   5   1      200.14      217.46      4.20 o
   5   5   1       55.85       70.75      2.14 o
   7   5   1      687.57      677.80     10.19 o
   9   5   1        7.27       10.88      0.99 o
  11   5   1       49.10       56.28      2.21 o
  13   5   1       63.08       62.57      3.25 o
  15   5   1        7.11        7.53      1.64 o
  17   5   1       48.87       56.41      3.26 o
  19   5   1        1.29        2.73      2.10 o
 -20   6   1        4.90        3.52      1.72 o
 -18   6   1      160.35      157.16      6.18 o
 -16   6   1       66.24       70.30      2.95 o
 -14   6   1        0.08        1.11      0.94 o
 -12   6   1       28.81       31.35      1.73 o
 -10   6   1       37.70       51.63      3.27 o
  -8   6   1      229.47      230.44      4.42 o
  -6   6   1      257.60      304.24      5.26 o
  -4   6   1      211.17      226.75      4.11 o
  -2   6   1      421.09      457.86      7.12 o
   0   6   1      286.33      336.55      5.48 o
   2   6   1      820.17      829.04     12.00 o
   4   6   1       19.71       31.56      1.29 o
   6   6   1      274.18      264.70      9.87 o
   8   6   1     2683.42     2701.97     36.88 o
  10   6   1      272.34      284.04      5.39 o
  12   6   1      265.85      234.07      4.88 o
  14   6   1     1104.43     1082.18     20.01 o
  16   6   1       49.38       48.75      3.08 o
  18   6   1       39.23       44.12      3.16 o
 -19   7   1       56.84       71.15      5.56 o
 -17   7   1       93.25       84.79      5.32 o
 -15   7   1       80.87       86.64      3.56 o
 -13   7   1       84.81       87.70      3.58 o
 -11   7   1        6.17        4.10      1.09 o
  -9   7   1       83.91       85.39      3.25 o
  -7   7   1      349.09      343.52      6.75 o
  -5   7   1      512.15      502.56      8.95 o
  -3   7   1      375.25      361.17      6.81 o
  -1   7   1        8.23        6.98      0.95 o
   1   7   1      439.53      456.72      8.96 o
   3   7   1       13.73       22.41      1.42 o
   5   7   1       61.67       58.68      2.66 o
   7   7   1       38.21       49.65      2.27 o
   9   7   1      173.03      200.93      4.63 o
  11   7   1       17.74       15.05      1.44 o
  13   7   1       64.67       75.90      4.92 o
  15   7   1       45.24       38.85      3.02 o
  17   7   1       32.20       36.95      3.78 o
 -18   8   1       75.77       74.82      7.06 o
 -16   8   1       21.36       14.68      2.29 o
 -14   8   1      247.06      234.63      6.69 o
 -12   8   1        0.00       -0.16      0.92 o
 -10   8   1      178.53      175.20      5.23 o
  -8   8   1        0.75       -0.80      1.01 o
  -6   8   1      500.50      484.35     11.24 o
  -4   8   1       42.91       43.63      2.63 o
  -2   8   1        8.50       10.86      1.45 o
   0   8   1      148.50      157.50      4.55 o
   2   8   1       14.02       12.56      1.57 o
   4   8   1       13.02       12.06      2.16 o
   6   8   1       78.09       84.69      2.67 o
   8   8   1       10.09       10.00      1.40 o
  10   8   1       51.36       47.60      2.29 o
  12   8   1      778.91      688.97     12.36 o
  14   8   1       19.10       35.11      3.22 o
  16   8   1      164.87      174.13      7.49 o
 -17   9   1       26.33       19.25      6.89 o
 -15   9   1       35.05       41.82      4.49 o
 -13   9   1       71.11       64.19      3.79 o
 -11   9   1      117.49      131.61      5.20 o
  -9   9   1        1.94        1.20      1.26 o
  -7   9   1      174.15      168.90      5.75 o
  -5   9   1     1801.62     1794.88     36.44 o
  -3   9   1     2316.87     2278.41     45.45 o
  -1   9   1        3.45        3.96      1.76 o
   1   9   1      225.95      220.86      6.91 o
   3   9   1       86.63       85.83      4.08 o
   5   9   1       49.49       40.42      3.02 o
   7   9   1       65.38       66.82      3.66 o
   9   9   1      253.90      209.79     13.30 o
  11   9   1      165.61      126.43      5.37 o
  13   9   1       36.48       29.73      3.24 o
  15   9   1        9.16       11.96      3.55 o
 -14  10   1       35.49       39.02      6.46 o
 -12  10   1      109.89      105.61      7.03 o
 -10  10   1        3.37        3.90      1.46 o
  -8  10   1       17.27       22.89      2.51 o
  -6  10   1      228.79      212.18      6.89 o
  -4  10   1      747.46      699.44     31.16 o
  -2  10   1      126.59      148.03      5.71 o
   0  10   1      197.94      205.32      6.94 o
   2  10   1     1817.67     1798.81     46.76 o
   4  10   1      101.37      112.70      6.25 o
   6  10   1       89.72       77.09      8.71 o
   8  10   1        0.46        6.39      2.14 o
  10  10   1       33.41       29.65      4.97 o
  12  10   1      111.09      108.96      8.78 o
 -13  11   1      136.57      166.66      6.59 o
 -11  11   1        4.38        0.04      1.34 o
  -9  11   1      144.06      155.22      8.21 o
  -7  11   1      405.98      433.52     15.55 o
  -5  11   1      124.70      109.73      8.60 o
  -3  11   1       20.67       26.52      3.73 o
  -1  11   1       37.45       42.00      4.58 o
   1  11   1       68.58       82.28      5.51 o
   3  11   1      147.98      166.92      8.20 o
   5  11   1      139.42      137.24      8.07 o
   7  11   1       93.23       95.08      6.02 o
   9  11   1       39.52       39.78      8.30 o
  11  11   1       17.37       14.20      5.54 o
 -10  12   1       34.19       32.41      6.55 o
  -8  12   1      283.15      361.48     14.32 o
  -6  12   1        2.55        1.24      1.71 o
  -4  12   1        0.01        2.16      1.65 o
  -2  12   1       37.75       37.95      4.58 o
   0  12   1        6.33        7.18      2.27 o
   2  12   1       94.57       84.73      5.83 o
   4  12   1       37.44       48.37      5.10 o
   6  12   1      467.52      526.88     18.35 o
   8  12   1       27.38       43.67      4.93 o
  -1  13   1       29.67       35.57      4.83 o
   1  13   1        9.22        7.17      2.37 o
   3  13   1       43.27       55.75      8.05 o
 -22   0   2       31.70       27.30      4.59 o
 -20   0   2      797.43      744.98     32.92 o
 -18   0   2       41.47       33.17      2.88 o
 -16   0   2       95.14       86.28      3.93 o
 -14   0   2      373.43      436.96     10.77 o
 -12   0   2      782.03      682.74     15.00 o
 -10   0   2     1194.33     1190.21     24.05 o
  -8   0   2     2414.50     2421.94     46.38 o
  -6   0   2     1875.72     1853.32     35.65 o
  -4   0   2    51302.95    57321.30   5346.89 o
   0   0   2      831.50      811.74     22.54 o
   2   0   2     1132.46     1015.27     20.23 o
   4   0   2     3700.47     3659.84     83.14 o
   6   0   2    14414.37    14835.90    274.55 o
   8   0   2     3820.77     4133.75     77.49 o
  10   0   2       22.08       15.10      1.75 o
  12   0   2       85.81       88.24      4.28 o
  14   0   2       50.75       55.61      3.55 o
  16   0   2        0.75       -0.55      1.52 o
  18   0   2      460.47      445.49     14.50 o
  20   0   2      653.77      645.32     19.83 o
 -23   1   2       36.84       36.34      4.09 o
 -21   1   2        6.61        4.23      2.32 o
 -19   1   2       42.72       49.71      3.45 o
 -17   1   2        9.97       12.18      1.36 o
 -15   1   2       69.98       57.68      2.19 o
 -13   1   2       74.49       70.95      2.24 o
 -11   1   2      255.34      281.22      5.13 o
  -9   1   2     1219.45     1211.40     17.17 o
  -7   1   2     2903.83     2760.52     37.15 o
  -5   1   2    24865.81    24233.67    865.85 o
  -3   1   2     1461.47     1284.17     19.26 o
  -1   1   2     8142.45     7531.02    351.78 o
   1   1   2     1699.49     1596.53     21.47 o
   3   1   2      175.16      146.10      2.45 o
   5   1   2     1771.27     1744.70     23.50 o
   7   1   2        0.32        1.34      0.61 o
   9   1   2     1620.24     1671.65     22.92 o
  11   1   2      485.95      462.68      8.13 o
  13   1   2      134.69      144.50      4.16 o
  15   1   2        0.18        0.73      1.05 o
  17   1   2       51.98       43.24      2.69 o
  19   1   2      420.10      401.57      9.72 o
  21   1   2       10.85       14.75      2.38 o
 -22   2   2       15.25       18.66      2.39 o
 -20   2   2        0.76       -0.08      1.29 o
 -18   2   2        0.05        1.04      1.16 o
 -16   2   2      215.28      204.14      5.02 o
 -14   2   2      160.57      147.94      3.60 o
 -12   2   2       28.05       22.26      1.34 o
 -10   2   2     2484.93     2451.18     33.53 o
  -8   2   2     1528.31     1523.83     21.20 o
  -6   2   2     2750.55     2714.91     44.24 o
  -4   2   2      217.73      191.89      3.27 o
  -2   2   2      152.01      158.50      3.16 o
   0   2   2      295.37      280.91      4.71 o
   2   2   2      292.81      267.55      4.45 o
   4   2   2       37.48       33.97      1.61 o
   6   2   2      531.09      501.60      7.43 o
   8   2   2        1.60        3.87      0.56 o
  10   2   2      525.80      502.38      7.83 o
  12   2   2      197.31      208.02      5.20 o
  14   2   2      104.41      102.59      3.61 o
  16   2   2      172.87      172.89      5.19 o
  18   2   2      176.54      166.33      5.43 o
  20   2   2      415.55      438.52     10.63 o
 -21   3   2        1.12        1.19      1.23 o
 -19   3   2        0.40        1.14      0.89 o
 -17   3   2       13.17       10.89      1.32 o
 -15   3   2       86.68       97.57      2.91 o
 -13   3   2     1616.07     1563.94     22.39 o
 -11   3   2      183.66      160.13      3.51 o
  -9   3   2     2747.89     2737.38     37.14 o
  -7   3   2      407.59      413.91      9.56 o
  -5   3   2      295.77      301.21      4.91 o
  -3   3   2      109.01      106.42      2.48 o
  -1   3   2     2936.68     2765.04     45.72 o
   1   3   2     1827.92     1690.18     22.86 o
   3   3   2      163.67      174.22      3.03 o
   5   3   2       30.90       19.07      0.85 o
   7   3   2      358.26      343.75      5.56 o
   9   3   2        5.67        4.04      0.66 o
  11   3   2       50.12       57.27      2.42 o
  13   3   2      340.48      341.92      7.66 o
  15   3   2      122.62      120.82      4.16 o
  17   3   2      265.27      260.50      7.00 o
  19   3   2      145.31      160.67      5.56 o
  21   3   2        4.26        5.57      2.77 o
 -22   4   2      118.44      133.19     11.05 o
 -20   4   2       98.05      110.63      4.58 o
 -18   4   2       98.63      101.98      3.34 o
 -16   4   2      270.00      276.75      6.40 o
 -14   4   2      505.65      427.18      7.62 o
 -12   4   2      452.77      433.37      7.45 o
 -10   4   2     3810.49     3711.26     72.46 o
  -8   4   2       83.96       94.90      2.61 o
  -6   4   2      250.11      232.79      4.58 o
  -4   4   2      268.29      253.28      4.27 o
  -2   4   2      849.91      853.14     15.36 o
   0   4   2     1686.50     1698.80     25.35 o
   2   4   2     2895.27     3024.07     40.40 o
   4   4   2      458.07      570.10      9.21 o
   6   4   2       28.40       30.13      1.20 o
   8   4   2       79.59       90.76      2.27 o
  10   4   2       25.52       27.48      1.37 o
  12   4   2      865.97      878.42     16.27 o
  14   4   2     1634.66     1645.01     28.83 o
  16   4   2        0.51        1.27      1.41 o
  18   4   2       48.48       40.49      2.95 o
  20   4   2       41.78       43.50      3.29 o
 -21   5   2      382.84      403.96     11.94 o
 -19   5   2      286.66      301.98      7.35 o
 -17   5   2     1278.69     1209.31     20.63 o
 -15   5   2      738.82      730.59     13.27 o
 -13   5   2     2010.98     1955.46     27.73 o
 -11   5   2     2630.24     2622.75     39.60 o
  -9   5   2      435.21      492.05      8.01 o
  -7   5   2      855.55      962.56     14.01 o
  -5   5   2      547.76      516.36      7.97 o
  -3   5   2       58.25       33.07      1.06 o
  -1   5   2       42.42       45.33      2.36 o
   1   5   2     6945.62     7511.98    108.24 o
   3   5   2     9722.98    10254.87    134.71 o
   5   5   2      157.73      195.38      3.69 o
   7   5   2      566.16      576.32      9.76 o
   9   5   2      148.91      135.62      3.13 o
  11   5   2     2638.94     2601.80     43.52 o
  13   5   2      906.47      904.35     17.02 o
  15   5   2      795.86      769.76     15.42 o
  17   5   2      346.25      355.42      8.85 o
  19   5   2      101.89      115.87      4.84 o
 -20   6   2       47.17       47.10      3.83 o
 -18   6   2      702.48      659.37     12.82 o
 -16   6   2        6.44        5.18      1.39 o
 -14   6   2       36.68       45.34      2.47 o
 -12   6   2       45.10       45.81      2.33 o
 -10   6   2      879.11      864.73     14.70 o
  -8   6   2        0.07        1.31      0.70 o
  -6   6   2       56.33       50.89      1.94 o
  -4   6   2      293.46      264.58      5.21 o
  -2   6   2      123.40      115.21      3.57 o
   0   6   2     1376.15     1396.66     21.45 o
   2   6   2      289.41      300.17      6.25 o
   4   6   2       54.86       59.26      1.99 o
   6   6   2      426.37      436.30      7.16 o
   8   6   2      369.95      392.89      7.78 o
  10   6   2      251.97      254.40      5.54 o
  12   6   2       14.41       17.11      1.81 o
  14   6   2      319.91      309.90      8.78 o
  16   6   2       11.17       13.16      2.29 o
  18   6   2       30.32       32.96      3.32 o
 -19   7   2       19.30       15.17      2.05 o
 -17   7   2        0.08        2.17      1.29 o
 -15   7   2        0.87        0.13      1.09 o
 -13   7   2        4.72        4.23      1.24 o
 -11   7   2      443.95      459.35     10.29 o
  -9   7   2       56.28       72.45      3.06 o
  -7   7   2     1411.38     1311.70     23.80 o
  -5   7   2      497.03      471.58     10.08 o
  -3   7   2     1990.34     1935.66     33.64 o
  -1   7   2        2.81        4.22      1.11 o
   1   7   2       22.21       36.15      2.11 o
   3   7   2      163.07      141.09      6.22 o
   5   7   2      326.49      371.96      7.04 o
   7   7   2       36.79       41.34      1.87 o
   9   7   2       34.79       31.07      2.41 o
  11   7   2      980.89      965.33     20.54 o
  13   7   2       17.30       14.27      2.17 o
  15   7   2       30.95       23.32      2.67 o
  17   7   2       31.62       37.76      3.38 o
 -18   8   2        2.84        6.42      1.62 o
 -16   8   2       24.57       29.75      3.94 o
 -14   8   2        5.72        6.10      1.44 o
 -12   8   2        0.21        1.02      1.14 o
 -10   8   2      364.23      364.83      9.11 o
  -8   8   2     1080.24     1027.87     19.61 o
  -6   8   2     1043.90      996.71     22.54 o
  -4   8   2      674.58      686.75     13.84 o
  -2   8   2      860.84      810.80     15.74 o
   0   8   2      118.22      109.88      3.82 o
   2   8   2       57.16       53.58      2.57 o
   4   8   2       43.99       33.77      2.65 o
   6   8   2       68.50       55.75      2.69 o
   8   8   2       41.26       45.21      3.02 o
  10   8   2      199.16      157.52      4.26 o
  12   8   2        8.89        7.67      1.87 o
  14   8   2        1.15        0.69      2.83 o
  16   8   2        0.92       -0.37      1.77 o
 -17   9   2        0.00        3.42      1.52 o
 -15   9   2       18.73       24.35      3.78 o
 -13   9   2       61.50       57.13      3.64 o
 -11   9   2       90.27       99.30      6.41 o
  -9   9   2      200.92      185.12      6.37 o
  -7   9   2      143.93      141.04      4.77 o
  -5   9   2     1116.51     1130.35     21.40 o
  -3   9   2     4756.18     4562.32     76.42 o
  -1   9   2        9.59        8.82      2.03 o
   1   9   2       52.87       48.42      3.60 o
   3   9   2       93.77       91.44      4.23 o
   5   9   2       20.79       16.72      2.25 o
   7   9   2     1380.17     1157.43     25.33 o
   9   9   2       16.76       13.80      2.18 o
  11   9   2       68.11       61.85      6.66 o
 -14  10   2      113.75      103.73      4.98 o
 -12  10   2      248.28      230.06      7.75 o
 -10  10   2        1.02        1.13      1.33 o
  -8  10   2       96.02       99.50      4.52 o
  -6  10   2      132.53      158.90     10.33 o
  -4  10   2      640.95      652.57     15.91 o
  -2  10   2     3041.10     2980.03     59.03 o
   0  10   2      993.63     1017.96     24.30 o
   2  10   2       45.70       47.96      3.55 o
   4  10   2      453.81      418.60     11.52 o
   6  10   2     1109.58      958.47     21.99 o
   8  10   2       47.38       41.32      4.29 o
  10  10   2       16.39       10.28      3.44 o
 -13  11   2        2.93       -0.06      3.05 o
 -11  11   2        0.04        0.35      1.91 o
  -9  11   2       27.85       26.87      2.88 o
  -7  11   2       16.75       17.39      2.42 o
  -5  11   2       22.73       29.54      6.44 o
  -3  11   2       65.36       67.45      5.33 o
  -1  11   2       60.54       64.20      4.02 o
   1  11   2      809.82      802.46     35.97 o
   3  11   2      489.51      450.84     15.75 o
   5  11   2       30.17       23.65      3.62 o
   7  11   2       13.90       18.53      3.82 o
   9  11   2        1.26       13.68      2.62 o
  -8  12   2      115.62      124.42      8.25 o
  -6  12   2       40.21       49.59      5.28 o
  -4  12   2       15.40       14.91      3.08 o
  -2  12   2      109.45      107.29      6.71 o
   0  12   2       15.84       12.60      2.83 o
   2  12   2       33.31       40.25      4.65 o
   4  12   2       42.26       43.20      4.81 o
   6  12   2      114.13      131.76      8.60 o
   8  12   2        3.14        8.76      2.28 o
  -1  13   2       54.88       70.42      8.45 o
   1  13   2       12.32       14.34      3.84 o
 -21   1   3       74.18       71.10      3.08 o
 -19   1   3      124.50      119.39      3.63 o
 -17   1   3      240.53      225.97      5.11 o
 -15   1   3      272.06      279.07      5.64 o
 -13   1   3       50.53       43.49      1.87 o
 -11   1   3       84.93       78.60      2.28 o
  -9   1   3      177.05      189.98      3.76 o
  -7   1   3     6318.52     6239.66     82.70 o
  -5   1   3     7940.50     7962.79    104.97 o
  -3   1   3     4719.63     4742.62     68.73 o
  -1   1   3      113.07      108.94      2.47 o
   1   1   3     6944.74     6627.87    135.75 o
   3   1   3     2262.13     2277.47     30.55 o
   5   1   3      863.36      941.02     14.54 o
   7   1   3      167.62      203.97      3.98 o
   9   1   3     1056.55     1207.82     28.00 o
  11   1   3       41.60       29.49      1.82 o
  13   1   3       55.07       51.95      2.50 o
  15   1   3       73.62       77.71      3.27 o
  17   1   3       39.54       37.30      2.65 o
  19   1   3      159.61      171.45      5.77 o
 -22   2   3       18.92       18.32      2.36 o
 -20   2   3        1.54        3.82      1.19 o
 -18   2   3        9.10        9.48      1.32 o
 -16   2   3      441.90      426.69      7.88 o
 -14   2   3        0.53        1.13      0.73 o
 -12   2   3      413.66      374.09      6.64 o
 -10   2   3     2226.52     2204.07     30.48 o
  -8   2   3      114.44      106.34      2.48 o
  -6   2   3     2106.22     2168.66     38.22 o
  -4   2   3      650.65      618.21      9.99 o
  -2   2   3      843.11      809.27     11.58 o
   0   2   3     2159.09     2112.51     34.28 o
   2   2   3       24.96       33.49      1.81 o
   4   2   3      265.31      210.72      3.93 o
   6   2   3      152.10      159.23      2.96 o
   8   2   3     1207.22     1283.84     19.70 o
  10   2   3      155.18      177.62      4.59 o
  12   2   3      461.81      470.27      9.72 o
  14   2   3        1.56        2.34      1.17 o
  16   2   3       54.97       60.54      3.11 o
  18   2   3      533.54      532.00     11.93 o
  20   2   3      200.77      214.09      7.45 o
 -21   3   3       81.63       89.69      4.09 o
 -19   3   3       72.93       81.27      3.36 o
 -17   3   3       39.02       33.86      2.01 o
 -15   3   3      476.20      477.83      8.45 o
 -13   3   3       67.87       70.50      2.37 o
 -11   3   3     1496.77     1400.31     20.09 o
  -9   3   3      476.06      455.76      8.13 o
  -7   3   3      417.10      369.55      6.63 o
  -5   3   3      101.92      127.73      2.58 o
  -3   3   3      234.27      247.02      4.94 o
  -1   3   3     2672.29     2641.88     35.50 o
   1   3   3       70.34       65.97      1.70 o
   3   3   3     1030.93     1022.98     14.35 o
   5   3   3      194.86      168.79      3.46 o
   7   3   3       22.08       24.56      1.13 o
   9   3   3        1.12        1.95      0.88 o
  11   3   3       44.37       36.89      2.11 o
  13   3   3      742.36      731.37     14.22 o
  15   3   3     1370.39     1397.45     25.25 o
  17   3   3       11.70       13.33      2.07 o
  19   3   3      136.21      140.14      5.30 o
 -20   4   3      100.13      104.65      4.03 o
 -18   4   3       98.16       79.65      3.41 o
 -16   4   3     1008.54     1013.56     17.66 o
 -14   4   3     1280.70     1195.56     20.00 o
 -12   4   3      739.04      708.61     11.23 o
 -10   4   3      190.50      223.88      6.07 o
  -8   4   3      372.79      334.98      5.81 o
  -6   4   3       17.02       16.48      1.16 o
  -4   4   3      558.72      617.99     10.52 o
  -2   4   3     1502.65     1654.67     25.35 o
   0   4   3      678.97      716.47     11.59 o
   2   4   3       81.67       78.34      1.94 o
   4   4   3      838.46      847.31     12.22 o
   6   4   3        4.11       12.81      0.99 o
   8   4   3      407.26      388.95      6.47 o
  10   4   3       85.96       87.29      3.15 o
  12   4   3     1585.79     1600.01     27.98 o
  14   4   3     1479.44     1539.83     27.41 o
  16   4   3      331.25      344.72      8.52 o
  18   4   3        5.25        3.84      2.09 o
 -21   5   3       48.05       47.99      3.59 o
 -19   5   3       47.60       43.20      3.81 o
 -17   5   3      409.36      391.97      8.63 o
 -15   5   3        2.02        3.96      1.20 o
 -13   5   3      105.68      112.49      4.09 o
 -11   5   3      158.47      164.30      4.33 o
  -9   5   3        1.47        1.73      0.83 o
  -7   5   3      188.16      210.87      4.79 o
  -5   5   3        5.09        7.79      0.97 o
  -3   5   3      184.94      188.80      4.96 o
  -1   5   3       51.60       36.36      1.91 o
   1   5   3       53.17       60.15      1.91 o
   3   5   3      923.98      983.20     14.05 o
   5   5   3        3.85        5.91      0.81 o
   7   5   3      225.09      218.09      4.68 o
   9   5   3      734.01      766.81     14.36 o
  11   5   3      799.75      779.45     14.90 o
  13   5   3      467.30      474.87     10.29 o
  15   5   3        7.60        6.29      1.70 o
  17   5   3      104.52      110.54      5.31 o
  19   5   3        2.02        0.25      3.51 o
 -20   6   3      204.20      204.22      8.15 o
 -18   6   3      557.93      565.61     12.98 o
 -16   6   3      238.94      212.69      6.45 o
 -14   6   3        5.15        5.56      1.42 o
 -12   6   3      848.65      822.88     16.42 o
 -10   6   3      674.78      678.58     13.83 o
  -8   6   3       19.39       20.46      2.35 o
  -6   6   3       26.93       31.73      2.37 o
  -4   6   3      148.37      177.80      4.97 o
  -2   6   3      222.57      249.23      6.15 o
   0   6   3       38.32       37.91      2.08 o
   2   6   3       18.18       14.80      1.49 o
   4   6   3      484.59      511.59      9.04 o
   6   6   3       27.86       21.85      1.63 o
   8   6   3       61.88       70.36      3.54 o
  10   6   3       48.59       39.90      4.01 o
  12   6   3      505.25      518.02     12.69 o
  14   6   3       93.10       91.48      4.45 o
  16   6   3      133.07      139.77      5.89 o
  18   6   3       32.18       33.25      3.51 o
 -19   7   3       38.50       33.81      2.93 o
 -17   7   3        0.82        0.45      1.18 o
 -15   7   3       99.49      103.68      4.24 o
 -13   7   3       17.77       15.21      1.99 o
 -11   7   3      820.46      792.43     16.03 o
  -9   7   3      140.11      144.88      4.75 o
  -7   7   3     1089.94     1072.99     20.32 o
  -5   7   3      399.51      374.23      8.68 o
  -3   7   3       50.44       45.49      3.35 o
  -1   7   3      205.32      229.29      6.00 o
   1   7   3        0.19       -0.36      0.94 o
   3   7   3        1.48        2.66      1.34 o
   5   7   3      163.59      171.65      4.93 o
   7   7   3      677.92      690.07     13.75 o
   9   7   3      272.23      274.21      9.93 o
  11   7   3       39.46       39.95      2.99 o
  13   7   3        4.76        3.27      1.81 o
  15   7   3       21.34       25.71      2.91 o
  17   7   3      135.55      166.62      6.82 o
 -18   8   3        4.05        6.43      1.95 o
 -16   8   3        9.62       12.85      1.96 o
 -14   8   3      123.41      116.64      5.40 o
 -12   8   3      153.15      157.17      5.29 o
 -10   8   3      221.72      222.17      6.44 o
  -8   8   3      456.06      494.05     11.07 o
  -6   8   3       80.80       86.79      3.67 o
  -4   8   3       98.45      114.55      4.12 o
  -2   8   3       68.68       63.55      3.00 o
   0   8   3      320.24      307.58      7.62 o
   2   8   3        4.95        5.16      1.30 o
   4   8   3      175.95      169.22      5.09 o
   6   8   3       52.58       52.52      2.77 o
   8   8   3       15.73       20.10      2.03 o
  10   8   3       74.47       61.68      4.94 o
  12   8   3       73.35       78.34      8.47 o
  14   8   3        0.94        1.90      2.35 o
  16   8   3        3.48        5.90      2.80 o
 -15   9   3       26.22       32.00      2.86 o
 -13   9   3        7.37       13.64      2.01 o
 -11   9   3       95.04       82.79      3.83 o
  -9   9   3       14.71       14.24      1.95 o
  -7   9   3     2893.70     2927.32     59.95 o
  -5   9   3     1807.14     1842.62     33.29 o
  -3   9   3       12.27        8.44      1.76 o
  -1   9   3        3.68        4.31      1.70 o
   1   9   3       64.23       56.88      5.89 o
   3   9   3      219.19      189.95      6.02 o
   5   9   3       47.46       58.90      3.05 o
   7   9   3      281.42      225.79      6.42 o
   9   9   3       51.24       41.21      4.03 o
  11   9   3        4.91        7.45      2.57 o
  13   9   3        5.58        6.87      2.86 o
 -14  10   3       61.44       63.30      4.30 o
 -12  10   3      266.09      278.99      8.98 o
 -10  10   3       82.51       83.08      4.30 o
  -8  10   3      225.09      236.11      7.84 o
  -6  10   3       37.84       39.38      3.27 o
  -4  10   3        9.46       11.06      2.14 o
  -2  10   3      358.47      358.32     10.35 o
   0  10   3      276.82      284.32      8.89 o
   2  10   3      581.65      543.85     14.06 o
   4  10   3        7.39        3.35      2.58 o
   6  10   3       13.10       11.31      2.14 o
   8  10   3      131.06      134.58      7.50 o
  10  10   3       32.88       36.32      6.29 o
 -11  11   3        1.65        3.72      1.68 o
  -9  11   3       48.12       62.94      4.25 o
  -7  11   3       29.61       24.33      5.36 o
  -5  11   3      232.76      263.64      8.75 o
  -3  11   3       16.24       18.55      2.73 o
  -1  11   3       80.55       85.52      4.63 o
   1  11   3       40.33       41.97      3.60 o
   3  11   3        2.44        3.46      1.61 o
   5  11   3        0.08        3.51      1.60 o
   7  11   3        0.64        0.66      2.67 o
  -8  12   3       43.48       47.12      5.93 o
  -6  12   3        4.12        4.81      3.38 o
  -4  12   3       29.63       37.38      4.54 o
  -2  12   3       41.12       35.25      3.59 o
   0  12   3        0.00        4.97      2.02 o
   2  12   3       68.90       58.21      6.68 o
   4  12   3        2.52        0.86      1.60 o
   6  12   3        1.76        4.56      1.87 o
 -22   0   4       75.67       62.18      4.39 o
 -20   0   4        0.53        1.05      1.23 o
 -18   0   4      206.80      194.17      6.76 o
 -16   0   4      203.89      206.73      6.77 o
 -14   0   4      881.26      837.68     18.67 o
 -12   0   4        3.04        5.29      1.23 o
 -10   0   4    13606.26    13345.48    336.48 o
  -8   0   4     5279.73     5315.74    100.39 o
  -6   0   4     8917.32     9322.10    217.65 o
  -4   0   4      616.60      667.00     45.48 o
  -2   0   4     1258.21     1213.87     43.58 o
   0   0   4       88.29       80.16      2.90 o
   2   0   4     1060.75     1074.24     25.84 o
   4   0   4    23855.67    25576.25   1028.53 o
   6   0   4        5.34        0.77      1.21 o
   8   0   4       49.75       61.72      8.58 o
  10   0   4        0.09        0.37      1.19 o
  14   0   4      472.72      390.63     12.58 o
  16   0   4      348.81      323.04     11.52 o
  18   0   4      326.71      295.36     11.42 o
 -21   1   4       23.73       30.59      2.19 o
 -19   1   4       18.64       16.30      1.66 o
 -17   1   4       97.21       91.52      3.02 o
 -15   1   4      366.01      362.85      6.92 o
 -13   1   4        1.42        1.07      0.66 o
 -11   1   4      150.06      165.48      3.69 o
  -9   1   4      657.29      712.62     11.02 o
  -7   1   4     2207.98     2411.75     33.12 o
  -5   1   4       53.95       50.78      2.47 o
  -3   1   4      608.54      632.29     10.48 o
  -1   1   4      412.08      421.68      7.38 o
   1   1   4      959.56     1039.26     27.12 o
   3   1   4      724.75      744.88     10.81 o
   5   1   4       14.08       15.02      1.33 o
   7   1   4      879.48      906.16     16.35 o
   9   1   4     1270.14     1307.58     22.95 o
  11   1   4        0.00        0.70      0.98 o
  13   1   4       19.59       13.78      1.68 o
  15   1   4      160.48      145.93      4.80 o
  17   1   4      409.81      406.93      9.78 o
  19   1   4      159.07      169.46      5.91 o
 -22   2   4        0.85        2.39      1.26 o
 -20   2   4       32.79       34.57      2.88 o
 -18   2   4       42.00       39.99      2.23 o
 -16   2   4        1.66        1.18      0.92 o
 -14   2   4        0.01        0.70      0.89 o
 -12   2   4      153.35      172.13      3.88 o
 -10   2   4        5.18        3.32      0.76 o
  -8   2   4      337.59      300.19      6.02 o
  -6   2   4     3243.54     3211.38     43.47 o
  -4   2   4     1365.44     1386.56     19.56 o
  -2   2   4        8.37       11.29      0.84 o
   0   2   4     2006.73     2197.94     29.96 o
   2   2   4      559.12      600.51      9.05 o
   4   2   4      180.43      147.30      3.28 o
   6   2   4       83.57      103.87      4.33 o
   8   2   4      459.26      491.76      9.84 o
  10   2   4        0.59        1.24      1.01 o
  12   2   4       11.15       13.40      2.33 o
  14   2   4      578.28      555.39     11.73 o
  16   2   4        0.00       -0.47      1.31 o
  18   2   4      185.63      189.85      6.79 o
 -21   3   4      196.90      215.11      6.20 o
 -19   3   4        7.71       10.74      1.62 o
 -17   3   4        0.04        0.79      0.92 o
 -15   3   4      166.54      164.67      4.69 o
 -13   3   4        4.17        5.57      1.05 o
 -11   3   4       56.80       65.88      2.77 o
  -9   3   4       38.71       43.48      1.83 o
  -7   3   4        2.56        0.19      0.45 o
  -5   3   4     1186.82     1230.97     17.53 o
  -3   3   4       30.97       44.22      1.42 o
  -1   3   4      919.98      949.75     13.71 o
   1   3   4        6.45        2.31      0.53 o
   3   3   4       14.89       20.57      0.96 o
   5   3   4       44.98       59.21      1.80 o
   7   3   4       61.40       46.85      2.12 o
   9   3   4       76.45       80.72      2.99 o
  11   3   4      586.55      597.26     11.98 o
  13   3   4      197.88      178.90      5.29 o
  15   3   4      450.68      469.83     10.58 o
  17   3   4       38.16       42.57      2.99 o
  19   3   4       18.70       22.16      5.01 o
 -20   4   4      403.32      429.00      9.69 o
 -18   4   4      161.67      138.73      4.57 o
 -16   4   4      116.25      132.02      4.27 o
 -14   4   4      689.58      689.42     12.80 o
 -12   4   4      231.36      236.72      6.37 o
 -10   4   4        4.02        2.56      0.92 o
  -8   4   4       13.30       13.90      1.35 o
  -6   4   4      225.53      237.22      5.24 o
  -4   4   4      110.98      119.19      3.21 o
  -2   4   4     2323.96     2504.22     37.89 o
   0   4   4      543.31      534.20      8.25 o
   2   4   4       38.46       44.90      1.42 o
   4   4   4      282.89      257.32      4.56 o
   6   4   4       47.70       52.67      4.06 o
   8   4   4     1062.67     1035.68     18.65 o
  10   4   4     2642.97     2577.70     43.39 o
  12   4   4      199.80      222.24      6.25 o
  14   4   4      380.49      403.95      9.41 o
  16   4   4       63.25       73.71      3.67 o
  18   4   4        3.89        6.87      2.37 o
 -19   5   4     1054.45     1063.17     21.49 o
 -17   5   4       67.77       75.92      3.86 o
 -15   5   4     1850.03     1791.87     32.61 o
 -13   5   4     1191.52     1166.14     22.22 o
 -11   5   4      217.00      234.09      6.37 o
  -9   5   4      105.46      114.92      8.68 o
  -7   5   4      161.05      158.67      4.82 o
  -5   5   4       44.56       48.15      2.55 o
  -3   5   4      483.93      495.26     10.41 o
  -1   5   4     2349.65     2536.44     43.25 o
   1   5   4     2748.24     3014.29     50.84 o
   3   5   4      168.37      139.20      4.72 o
   5   5   4       79.96       66.83      2.31 o
   7   5   4     2874.34     2819.71     54.16 o
   9   5   4     8457.53     8566.74    158.42 o
  11   5   4      159.32      143.75      5.61 o
  13   5   4        2.10        3.42      1.82 o
  15   5   4        0.07       -0.88      2.04 o
  17   5   4       83.35      107.52      5.53 o
 -20   6   4      127.49      122.76      6.14 o
 -18   6   4       24.73       24.31      2.60 o
 -16   6   4      217.47      241.31      7.14 o
 -14   6   4        0.33        2.29      1.27 o
 -12   6   4      893.08      892.67     17.78 o
 -10   6   4        1.36        0.11      0.99 o
  -8   6   4        8.98       17.17      2.66 o
  -6   6   4      108.52      102.00      3.79 o
  -4   6   4       10.43       10.27      1.87 o
  -2   6   4        1.50        2.14      0.90 o
   0   6   4      134.95      129.64      4.10 o
   2   6   4      266.39      282.52      8.72 o
   4   6   4      342.99      334.35      8.85 o
   6   6   4     2056.80     1881.71    114.45 o
   8   6   4       12.74       13.79      2.38 o
  10   6   4        1.99        2.94      1.63 o
  12   6   4      273.68      291.16     12.14 o
  14   6   4       86.97       97.27      4.90 o
  16   6   4       88.67       98.02      5.18 o
 -19   7   4       32.02       19.51      2.95 o
 -17   7   4       43.78       39.35      3.15 o
 -15   7   4      147.09      147.14      5.29 o
 -13   7   4      279.45      286.41      7.81 o
 -11   7   4      259.14      272.21      7.45 o
  -9   7   4      230.78      240.11      8.17 o
  -7   7   4        1.93        0.86      1.03 o
  -5   7   4      401.04      400.30      9.37 o
  -3   7   4        0.50        0.33      0.91 o
  -1   7   4        1.52       -0.08      0.87 o
   1   7   4      175.47      188.73      5.42 o
   3   7   4       74.04       59.84      2.81 o
   5   7   4      554.75      524.89     12.85 o
   7   7   4      332.78      322.64     13.06 o
   9   7   4       72.10       78.50      7.08 o
  11   7   4        0.03        0.25      2.12 o
  13   7   4      313.92      336.03     12.38 o
  15   7   4       30.06       32.64      4.30 o
 -16   8   4        0.14        1.43      1.82 o
 -14   8   4        9.39        7.70      2.32 o
 -12   8   4      477.74      469.16     11.13 o
 -10   8   4      303.19      298.83      8.04 o
  -8   8   4      750.01      717.23     15.18 o
  -6   8   4        0.15        2.22      1.21 o
  -4   8   4        0.87        1.96      1.61 o
  -2   8   4        7.30       10.00      1.66 o
   0   8   4       89.14       96.98      3.84 o
   2   8   4      646.45      619.35     12.95 o
   4   8   4      291.28      263.36      6.97 o
   6   8   4       27.89       28.33      2.78 o
   8   8   4        3.20        6.44      2.53 o
  10   8   4       47.68       53.44      4.67 o
  12   8   4        0.62        3.19      2.41 o
  14   8   4       65.19       78.31      5.86 o
 -15   9   4       54.61       57.29      3.72 o
 -13   9   4       58.36       52.71      3.46 o
 -11   9   4       77.07       92.52      4.14 o
  -9   9   4      438.94      453.97     10.94 o
  -7   9   4     1119.14     1112.59     21.90 o
  -5   9   4      641.81      626.27     13.74 o
  -3   9   4       63.16       62.98      3.36 o
  -1   9   4        6.76        4.43      1.43 o
   1   9   4      270.97      261.85      8.27 o
   3   9   4      183.52      156.00      5.21 o
   5   9   4      555.60      502.93     11.39 o
   7   9   4       45.55       53.20      5.12 o
   9   9   4        0.48        0.07      2.13 o
  11   9   4       13.08        8.36      2.92 o
  13   9   4        5.58       22.72      5.67 o
 -12  10   4       82.30       80.22      5.69 o
 -10  10   4      482.91      537.43     12.67 o
  -8  10   4      653.76      719.84     18.75 o
  -6  10   4      284.37      282.96      8.08 o
  -4  10   4      921.62      898.28     18.47 o
  -2  10   4       23.87       25.44      2.57 o
   0  10   4       16.13       24.66      3.09 o
   2  10   4      650.48      563.09     28.01 o
   4  10   4      402.51      335.29     12.03 o
   6  10   4      113.25       96.69      4.98 o
   8  10   4        3.72        9.52      2.88 o
  10  10   4        0.87        1.70      6.42 o
 -11  11   4        6.10        2.82      3.44 o
  -9  11   4       30.05       37.18      3.54 o
  -7  11   4       61.67       74.90      4.55 o
  -5  11   4        1.76        2.71      2.21 o
  -3  11   4       74.06       76.20      4.75 o
  -1  11   4       11.43       13.85      2.36 o
   1  11   4      145.17      135.84      6.04 o
   3  11   4       86.57       98.49      5.10 o
   5  11   4        0.14        2.92      2.30 o
   7  11   4       33.88       44.99      7.17 o
  -6  12   4      127.50      152.13     10.01 o
  -4  12   4      390.95      451.26     13.20 o
  -2  12   4      159.76      179.80      7.38 o
   0  12   4       25.90       28.38      4.15 o
   2  12   4        1.02        2.20      1.74 o
   4  12   4        0.00        3.09      1.50 o
 -21   1   5       71.91       69.45      3.56 o
 -19   1   5      105.53       87.63      3.67 o
 -17   1   5       37.88       43.44      2.29 o
 -15   1   5      618.17      605.73     10.38 o
 -13   1   5      119.11      103.79      2.98 o
 -11   1   5        5.13        2.94      0.84 o
  -9   1   5     1136.19     1122.65     16.63 o
  -7   1   5     3242.73     3382.55     46.07 o
  -5   1   5      248.21      277.19      5.23 o
  -3   1   5      203.50      213.96      5.14 o
  -1   1   5     3733.14     3890.30     57.10 o
   1   1   5      540.58      525.81     12.04 o
   3   1   5      308.42      369.67      6.76 o
   5   1   5      215.24      262.70      6.20 o
   7   1   5       74.60       86.01      3.19 o
   9   1   5        1.32        0.48      1.06 o
  11   1   5       32.72       23.16      2.02 o
  13   1   5        2.38        0.81      1.26 o
  15   1   5      209.94      207.75      6.19 o
  17   1   5        8.85        9.57      2.03 o
 -20   2   5       53.68       50.04      3.66 o
 -18   2   5        7.32        9.98      1.47 o
 -16   2   5       43.20       36.87      2.45 o
 -14   2   5       21.73       22.22      1.92 o
 -12   2   5       36.27       41.81      2.02 o
 -10   2   5      138.90      147.02      3.47 o
  -8   2   5       10.35        7.52      0.91 o
  -6   2   5      711.97      686.60     10.78 o
  -4   2   5      230.12      255.18      4.87 o
  -2   2   5     1350.26     1342.31     20.89 o
   0   2   5     1558.61     1616.46     22.70 o
   2   2   5       94.18       65.34      1.91 o
   4   2   5        0.02        0.59      0.70 o
   6   2   5      259.82      234.63      5.74 o
   8   2   5      241.40      232.81      5.88 o
  10   2   5       26.61       22.11      1.94 o
  12   2   5       58.92       51.85      2.77 o
  14   2   5      166.04      162.48      5.24 o
  16   2   5        1.11        0.04      1.78 o
  18   2   5      125.40      133.16      9.52 o
 -21   3   5      289.47      325.72      8.98 o
 -19   3   5        5.35        5.97      1.31 o
 -17   3   5       85.42       94.47      3.74 o
 -15   3   5       66.72       71.92      3.42 o
 -13   3   5       16.75       21.47      2.23 o
 -11   3   5      341.90      325.02      9.18 o
  -9   3   5      291.69      280.29      7.12 o
  -7   3   5       30.70       50.93      2.25 o
  -5   3   5     1282.36     1277.94     20.68 o
  -3   3   5      433.47      476.90      8.84 o
  -1   3   5      132.60       98.82      3.05 o
   1   3   5        6.74        9.59      0.89 o
   3   3   5      460.08      445.46      7.21 o
   5   3   5      354.74      364.07      7.82 o
   7   3   5       13.92       10.14      1.46 o
   9   3   5        7.15        9.88      1.81 o
  11   3   5        8.11        7.15      1.63 o
  13   3   5      790.40      799.92     15.89 o
  15   3   5      113.00      109.24      4.82 o
  17   3   5        4.60        4.33      1.99 o
 -20   4   5      321.56      336.40      8.45 o
 -18   4   5      238.25      252.79      6.74 o
 -16   4   5        0.06        0.55      0.99 o
 -14   4   5      155.05      133.28      4.23 o
 -12   4   5      105.46       85.40      3.56 o
 -10   4   5       53.83       47.38      2.88 o
  -8   4   5      271.04      268.76      6.97 o
  -6   4   5      858.02      903.56     17.39 o
  -4   4   5      305.52      337.60      7.88 o
  -2   4   5      685.64      638.57     12.79 o
   0   4   5        5.57        6.47      0.97 o
   2   4   5       38.08       31.99      2.18 o
   4   4   5     1303.02     1233.73     36.86 o
   6   4   5      418.16      403.94      8.58 o
   8   4   5      408.61      424.00      9.15 o
  10   4   5     2793.42     2820.94     47.60 o
  12   4   5      170.50      164.43      6.26 o
  14   4   5       50.09       52.39      3.84 o
  16   4   5       62.82       73.09      4.61 o
 -19   5   5      139.48      137.09      5.41 o
 -17   5   5      365.51      391.06     10.45 o
 -15   5   5       69.09       67.76      3.65 o
 -13   5   5       39.73       40.42      6.04 o
 -11   5   5       49.30       46.88      3.30 o
  -9   5   5       62.80       65.34      3.10 o
  -7   5   5      199.90      184.09      5.49 o
  -5   5   5        1.33        1.38      0.96 o
  -3   5   5       97.73       99.62      3.67 o
  -1   5   5       50.58       55.73      2.65 o
   1   5   5       19.71       27.69      2.14 o
   3   5   5       98.59       99.37      3.40 o
   5   5   5      797.79      751.45     21.28 o
   7   5   5       96.91       96.00     10.83 o
   9   5   5       63.74       46.80      7.48 o
  11   5   5      766.46      775.41     18.08 o
  13   5   5       10.40       14.50      2.57 o
  15   5   5        2.84        3.94      2.13 o
 -18   6   5      147.88      147.58      5.56 o
 -16   6   5       21.65       30.35      3.98 o
 -14   6   5       17.75       22.75      2.43 o
 -12   6   5       25.46       24.52      2.43 o
 -10   6   5       46.97       58.33      4.18 o
  -8   6   5       60.52       53.86      3.04 o
  -6   6   5      130.70      117.34      4.30 o
  -4   6   5      223.58      252.93      6.77 o
  -2   6   5      366.60      378.40      8.88 o
   0   6   5      134.63      149.65      5.34 o
   2   6   5      587.81      564.68     13.70 o
   4   6   5     1819.53     1795.16     45.06 o
   6   6   5      577.53      590.04     17.92 o
   8   6   5       10.05       14.99      3.44 o
  10   6   5      219.45      216.00      9.30 o
  12   6   5      911.74      948.71     36.43 o
  14   6   5       26.07       37.32      4.39 o
 -17   7   5       33.89       34.41      3.02 o
 -15   7   5       22.50       26.82      2.69 o
 -13   7   5      354.24      356.88      9.25 o
 -11   7   5       25.74       26.56      2.56 o
  -9   7   5       13.68       13.28      1.92 o
  -7   7   5        0.03        1.44      1.06 o
  -5   7   5       90.56       78.39      3.52 o
  -3   7   5      113.27      109.74      4.18 o
  -1   7   5       13.60       13.83      2.07 o
   1   7   5      824.06      797.08     16.02 o
   3   7   5        9.11        9.15      1.60 o
   5   7   5      333.25      343.95     12.34 o
   7   7   5       22.61       28.90      5.47 o
   9   7   5       47.87       47.47      4.77 o
  11   7   5        4.35        0.88      2.32 o
  13   7   5      205.23      242.53     10.44 o
 -16   8   5        0.01        0.25      1.25 o
 -14   8   5        0.00        0.51      1.14 o
 -12   8   5       52.24       59.02      3.94 o
 -10   8   5      105.46       90.92      5.00 o
  -8   8   5       15.29       15.30      2.11 o
  -6   8   5       26.89       25.50      3.16 o
  -4   8   5      134.23      135.41      4.92 o
  -2   8   5       61.49       45.09      2.90 o
   0   8   5      171.28      172.71      5.97 o
   2   8   5      537.21      527.13     11.69 o
   4   8   5        1.89        4.21      1.72 o
   6   8   5       66.60       63.87      5.20 o
   8   8   5      114.13      102.48      6.30 o
  10   8   5        1.88        5.69      2.64 o
  12   8   5       21.47       24.12      6.13 o
 -15   9   5       24.57       26.99      6.73 o
 -13   9   5       16.71       31.93      2.93 o
 -11   9   5       87.86       99.47      4.46 o
  -9   9   5      475.34      496.62     12.03 o
  -7   9   5      195.53      209.98      8.78 o
  -5   9   5       11.06       14.51      2.15 o
  -3   9   5      298.89      295.91      8.18 o
  -1   9   5      676.36      637.67     14.05 o
   1   9   5      597.98      571.23     16.15 o
   3   9   5        1.61        3.13      1.88 o
   5   9   5       18.86       17.30      3.52 o
   7   9   5        2.04        1.24      2.39 o
   9   9   5        7.70        8.51      4.32 o
  11   9   5       22.14       22.89      4.11 o
 -12  10   5        0.05        0.33      1.65 o
 -10  10   5      104.19      121.67      5.15 o
  -8  10   5      323.03      354.10      9.70 o
  -6  10   5       10.07       19.17      3.13 o
  -4  10   5       55.93       61.98      3.69 o
  -2  10   5        0.22        2.04      1.29 o
   0  10   5      127.64      136.79      7.34 o
   2  10   5       73.29       82.32      4.02 o
   4  10   5       37.92       29.93      3.38 o
   6  10   5      157.50      165.08      8.43 o
   8  10   5        7.07       16.80      3.66 o
  -9  11   5       37.29       43.49      6.07 o
  -7  11   5       43.13       59.05      7.40 o
  -5  11   5      146.61      169.26      6.20 o
  -3  11   5      114.95      123.01      5.17 o
  -1  11   5       95.96       96.68      6.14 o
   1  11   5        3.25        6.90      1.79 o
   3  11   5       11.51       10.70      3.84 o
   5  11   5       15.86       18.43      5.60 o
 -20   0   6       22.81       23.83      4.29 o
 -18   0   6      191.58      178.55      9.40 o
 -16   0   6      150.45      149.07      5.74 o
 -14   0   6      960.60      906.07     20.53 o
 -12   0   6     4418.36     4317.76     83.36 o
 -10   0   6     2043.77     1951.57     39.36 o
  -8   0   6     1401.74     1471.99     30.41 o
  -6   0   6      374.21      366.65      9.56 o
  -4   0   6     1669.04     1488.23     43.99 o
  -2   0   6      937.74      887.94     24.13 o
   0   0   6      930.87     1004.35     52.30 o
   2   0   6     2857.12     2986.91     96.55 o
   4   0   6      443.29      396.84     12.33 o
   6   0   6      129.89      148.52      6.40 o
   8   0   6       10.83       18.43      2.63 o
  10   0   6      745.01      663.14     19.13 o
  12   0   6      857.45      779.64     22.19 o
  14   0   6        6.73       12.85      2.87 o
  16   0   6        9.02       21.35      3.50 o
 -21   1   6        0.90        2.45      1.25 o
 -19   1   6      184.46      176.35      5.55 o
 -17   1   6       91.41       92.54      4.44 o
 -15   1   6       12.79       21.43      2.07 o
 -13   1   6       23.59       25.07      1.68 o
 -11   1   6      563.92      596.52     14.95 o
  -9   1   6      248.41      254.94      5.23 o
  -7   1   6      178.45      167.48      4.79 o
  -5   1   6      102.72      105.84      2.96 o
  -3   1   6       67.53       71.34      4.55 o
  -1   1   6     3224.13     3286.65     48.89 o
   1   1   6      180.84      177.56     19.08 o
   3   1   6       22.90       40.96      2.38 o
   5   1   6       77.06       75.52      3.12 o
   7   1   6       48.32       44.80      2.51 o
   9   1   6      195.93      175.71      5.22 o
  11   1   6       35.71       36.01      2.57 o
  13   1   6       68.72       62.55      3.31 o
  15   1   6        4.27        4.62      1.82 o
 -20   2   6       42.79       35.67      2.77 o
 -18   2   6        0.08        2.28      1.10 o
 -16   2   6       36.60       34.74      3.11 o
 -14   2   6       18.23       14.75      1.73 o
 -12   2   6       86.58       93.30      3.46 o
 -10   2   6        3.85        4.86      1.35 o
  -8   2   6      351.60      376.50      8.93 o
  -6   2   6      601.62      587.57     11.02 o
  -4   2   6       32.98       30.21      2.75 o
  -2   2   6       27.32       40.39      1.99 o
   0   2   6      205.72      169.46      3.76 o
   2   2   6      492.62      477.11     10.01 o
   4   2   6      356.51      364.70     10.05 o
   6   2   6      231.90      231.16      6.99 o
   8   2   6        1.32       -0.77      1.07 o
  10   2   6        0.00        0.49      1.79 o
  12   2   6       18.61       14.57      1.99 o
  14   2   6        7.32        7.04      1.90 o
  16   2   6       15.61       19.57      2.73 o
 -19   3   6       11.27       14.23      1.91 o
 -17   3   6       16.52       13.10      1.91 o
 -15   3   6        4.90        6.62      1.57 o
 -13   3   6       31.73       38.50      2.76 o
 -11   3   6        0.03       -0.05      1.28 o
  -9   3   6       99.06       99.32      3.96 o
  -7   3   6      158.18      169.16      4.87 o
  -5   3   6      525.24      545.74     12.68 o
  -3   3   6       34.90       28.40      1.85 o
  -1   3   6      298.18      281.27      6.85 o
   1   3   6        1.07        3.67      1.55 o
   3   3   6      619.94      640.27     17.32 o
   5   3   6       36.50       43.89      2.45 o
   7   3   6      182.32      182.07      5.20 o
   9   3   6       48.63       45.03      2.74 o
  11   3   6       12.16        9.89      1.73 o
  13   3   6        6.80        4.35      3.01 o
  15   3   6       25.25       32.89      3.55 o
 -20   4   6       25.63       30.83      5.27 o
 -18   4   6      169.35      162.53      7.97 o
 -16   4   6       21.42       18.90      2.20 o
 -14   4   6       10.70        7.02      1.60 o
 -12   4   6       29.41       26.87      2.40 o
 -10   4   6      138.62      146.72      5.11 o
  -8   4   6       24.27       29.95      2.45 o
  -6   4   6       15.44       19.96      2.63 o
  -4   4   6      360.04      364.81      8.63 o
  -2   4   6      206.43      202.70      5.65 o
   0   4   6      574.99      577.45     11.95 o
   2   4   6       16.10        8.50      2.51 o
   4   4   6     1656.78     1597.90     40.61 o
   6   4   6     1518.14     1502.45     38.73 o
   8   4   6      299.64      284.47     10.98 o
  10   4   6       45.79       49.44      3.64 o
  12   4   6       32.06       30.88      3.20 o
  14   4   6       32.86       49.24      4.08 o
 -19   5   6       35.78       33.10      4.99 o
 -17   5   6      209.93      208.80      6.79 o
 -15   5   6      101.83       96.08      4.21 o
 -13   5   6      319.86      299.93      8.13 o
 -11   5   6      223.36      221.36      8.00 o
  -9   5   6       67.17       58.23      3.16 o
  -7   5   6      176.62      182.09      5.67 o
  -5   5   6      550.16      565.29     12.28 o
  -3   5   6      303.18      318.17      7.96 o
  -1   5   6      368.09      358.93      8.53 o
   1   5   6        1.60        1.89      0.96 o
   3   5   6       97.42       95.31      5.90 o
   5   5   6     5760.08     5631.50    131.29 o
   7   5   6     4658.36     4743.88    111.69 o
   9   5   6        0.94        3.72      2.65 o
  11   5   6      148.39      166.11      8.24 o
  13   5   6       77.75       95.23      6.39 o
 -18   6   6       27.97       23.30      4.65 o
 -16   6   6       37.62       32.84      2.93 o
 -14   6   6      220.22      204.79      6.53 o
 -12   6   6       16.13       17.69      2.39 o
 -10   6   6        9.79        8.56      1.69 o
  -8   6   6        1.63        2.16      1.25 o
  -6   6   6      105.27       90.43      3.89 o
  -4   6   6       34.11       41.75      3.57 o
  -2   6   6      154.13      162.19      5.22 o
   0   6   6      222.04      222.83      6.32 o
   2   6   6        0.53       -2.27      2.56 o
   4   6   6      875.07      824.51     23.73 o
   6   6   6      157.15      153.44     11.37 o
   8   6   6      290.75      307.30     11.86 o
  10   6   6       57.55       63.69      5.56 o
  12   6   6      226.20      226.88     10.18 o
 -17   7   6        3.78       10.28      4.39 o
 -15   7   6        3.00        2.47      1.46 o
 -13   7   6        0.30       -0.22      1.38 o
 -11   7   6        0.11        0.39      1.28 o
  -9   7   6       42.44       46.04      3.26 o
  -7   7   6       92.13       73.76      3.76 o
  -5   7   6       12.30       19.02      3.93 o
  -3   7   6       27.89       37.15      3.06 o
  -1   7   6      355.99      355.88      8.94 o
   1   7   6     1594.68     1601.50     40.16 o
   3   7   6       62.90       65.88      5.32 o
   5   7   6      173.85      173.61      8.40 o
   7   7   6       11.29        8.35      2.84 o
   9   7   6      108.60      121.44      7.13 o
  11   7   6      164.07      155.03      9.43 o
 -14   8   6       23.83       19.70      2.57 o
 -12   8   6       23.35       31.42      2.87 o
 -10   8   6       14.52       22.26      2.53 o
  -8   8   6        2.78        6.10      1.62 o
  -6   8   6      369.41      363.61      9.54 o
  -4   8   6      714.59      741.06     15.93 o
  -2   8   6      218.09      207.44      6.52 o
   0   8   6      910.86      928.76     18.87 o
   2   8   6      206.51      194.80      9.21 o
   4   8   6        0.09       -1.99      2.33 o
   6   8   6       91.96      106.21      6.80 o
   8   8   6        0.03       -2.10      2.34 o
  10   8   6        2.29        4.92      2.96 o
 -13   9   6      440.85      507.34     29.58 o
 -11   9   6      191.88      205.15      6.93 o
  -9   9   6      177.35      183.52      6.47 o
  -7   9   6      176.87      192.20      6.84 o
  -5   9   6      264.05      263.72      7.90 o
  -3   9   6      594.17      617.56     14.05 o
  -1   9   6      265.24      260.99      7.73 o
   1   9   6      274.29      257.10     11.07 o
   3   9   6       16.81       18.58      3.73 o
   5   9   6        1.51        1.36      2.72 o
   7   9   6        5.14        7.79      3.14 o
   9   9   6       11.92       32.63      4.92 o
 -10  10   6      646.14      750.20     24.39 o
  -8  10   6      496.91      516.18     12.83 o
  -6  10   6        6.74       13.57      2.19 o
  -4  10   6      339.48      367.57     10.01 o
  -2  10   6        4.39        6.19      1.64 o
   0  10   6      126.88      119.67      7.43 o
   2  10   6      128.36      102.81      7.14 o
   4  10   6       51.60       38.99      5.08 o
   6  10   6       28.68       25.57      4.46 o
  -5  11   6        3.88        2.87      3.05 o
  -3  11   6        9.78       12.25      2.13 o
  -1  11   6        9.80        6.19      1.64 o
   1  11   6        7.20        5.30      2.41 o
 -19   1   7       45.33       44.81      3.95 o
 -17   1   7      265.23      238.74      6.60 o
 -15   1   7      146.94      113.81      4.16 o
 -13   1   7      328.89      308.90      7.41 o
 -11   1   7      312.31      321.74      7.48 o
  -9   1   7       65.24       69.23      3.07 o
  -7   1   7      232.21      237.30      5.97 o
  -5   1   7      255.11      245.05      5.99 o
  -3   1   7      284.10      291.77      6.60 o
  -1   1   7      523.24      522.21     19.65 o
   1   1   7       74.29       75.43      5.26 o
   3   1   7        2.05        1.49      1.39 o
   5   1   7        5.12        0.09      1.21 o
   7   1   7       36.89       32.68      2.47 o
   9   1   7       70.05       59.35      3.15 o
  11   1   7       15.18       16.00      2.19 o
  13   1   7      385.54      379.90     10.18 o
 -18   2   7        3.69        4.74      1.45 o
 -16   2   7       22.59       28.51      4.22 o
 -14   2   7        7.82        6.87      2.20 o
 -12   2   7       57.17       56.54      3.86 o
 -10   2   7       21.38       22.32      2.09 o
  -8   2   7        8.72        8.27      1.64 o
  -6   2   7      575.29      588.85     11.35 o
  -4   2   7       87.14       84.82      3.62 o
  -2   2   7     1073.89     1011.12     27.64 o
   0   2   7      247.04      246.97      9.72 o
   2   2   7      182.47      169.66      7.20 o
   4   2   7        6.86        4.44      1.41 o
   6   2   7       21.92       20.50      2.08 o
   8   2   7      214.01      211.80      6.12 o
  10   2   7       14.93       17.65      2.13 o
  12   2   7        3.20        9.94      2.00 o
  14   2   7       57.53       70.60      5.17 o
 -19   3   7       36.70       44.99      5.41 o
 -17   3   7        3.66        3.80      1.48 o
 -15   3   7       38.95       50.08      3.77 o
 -13   3   7       73.98       70.84      4.20 o
 -11   3   7       44.55       47.00      5.11 o
  -9   3   7        0.24        0.37      1.40 o
  -7   3   7      626.66      599.10     12.95 o
  -5   3   7       13.50       13.13      1.93 o
  -3   3   7      150.13      141.73      5.40 o
  -1   3   7      918.26      886.94     19.88 o
   1   3   7       54.20       62.93      5.56 o
   3   3   7      764.55      748.06     21.56 o
   5   3   7       95.73       91.06      5.72 o
   7   3   7       19.56       21.17      4.66 o
   9   3   7        0.03       -0.20      1.72 o
  11   3   7       19.97       24.55      3.08 o
  13   3   7        5.94        7.18      2.52 o
 -18   4   7      124.89      129.63      5.89 o
 -16   4   7        1.67        0.16      1.88 o
 -14   4   7       28.61       26.62      2.61 o
 -12   4   7       99.62       99.98      4.25 o
 -10   4   7      601.30      605.39     13.47 o
  -8   4   7       39.23       41.32      2.94 o
  -6   4   7      187.94      185.62      5.79 o
  -4   4   7      243.03      213.75      6.22 o
  -2   4   7        0.13        0.80      0.86 o
   0   4   7      414.81      445.69     15.17 o
   2   4   7     2409.73     2434.45     83.16 o
   4   4   7      123.71      125.76      6.93 o
   6   4   7       45.22       39.85      4.46 o
   8   4   7      252.66      239.92     10.21 o
  10   4   7       33.30       56.12      7.97 o
  12   4   7        0.07       -2.70      2.94 o
 -17   5   7       28.85       27.54      2.85 o
 -15   5   7        0.56       -1.50      1.12 o
 -13   5   7       12.43       14.46      2.11 o
 -11   5   7        0.11        0.88      1.10 o
  -9   5   7      159.07      146.81      5.28 o
  -7   5   7        1.62        2.67      1.30 o
  -5   5   7      139.26      139.05      4.98 o
  -3   5   7       65.91       68.39      3.39 o
  -1   5   7      120.38      114.04      6.79 o
   1   5   7       21.19       27.18      4.00 o
   3   5   7       15.30       17.49      5.34 o
   5   5   7       60.32       65.34      5.70 o
   7   5   7      556.63      605.29     19.22 o
   9   5   7       15.26       12.26      3.42 o
  11   5   7       56.99       60.07      5.53 o
 -16   6   7       53.61       51.46      3.82 o
 -14   6   7      228.29      233.65      7.28 o
 -12   6   7       20.11       24.18      2.60 o
 -10   6   7       86.87       73.16      3.99 o
  -8   6   7      401.07      377.27      9.74 o
  -6   6   7      109.08      116.25      4.63 o
  -4   6   7       64.08       78.86      3.77 o
  -2   6   7        2.80        5.24      1.59 o
   0   6   7      987.10      959.29     27.87 o
   2   6   7      349.76      335.68     18.08 o
   4   6   7       37.93       31.37      4.46 o
   6   6   7        6.04        5.81      3.12 o
   8   6   7       66.70       68.55      5.78 o
  10   6   7       11.36       10.19      3.66 o
 -15   7   7        9.69        4.17      2.08 o
 -13   7   7        0.63        2.67      1.62 o
 -11   7   7       86.72       95.09      4.70 o
  -9   7   7        3.44        2.44      1.39 o
  -7   7   7      294.09      268.56      7.87 o
  -5   7   7       89.12       83.35      4.06 o
  -3   7   7      159.52      153.81      5.45 o
  -1   7   7      443.99      439.58     15.92 o
   1   7   7      121.86      118.67      7.85 o
   3   7   7       14.83       17.21      3.80 o
   5   7   7        1.50       -0.02      2.53 o
   7   7   7        4.30        5.93      3.09 o
   9   7   7       11.31       15.72      3.99 o
 -12   8   7       26.17       26.05      2.84 o
 -10   8   7       10.39        7.78      2.40 o
  -8   8   7        9.12        8.63      2.06 o
  -6   8   7      192.01      167.74      6.04 o
  -4   8   7       40.05       56.17      3.52 o
  -2   8   7       18.89       26.71      2.97 o
   0   8   7      131.39      144.05      8.36 o
   2   8   7        7.37        6.62      5.85 o
   4   8   7       36.45       33.59      4.81 o
   6   8   7        0.01        1.82      2.84 o
   8   8   7        8.48        4.90      4.72 o
 -11   9   7        3.03        7.94      2.79 o
  -9   9   7        4.94        4.45      1.66 o
  -7   9   7       76.66       63.84      3.99 o
  -5   9   7      178.24      198.48      6.81 o
  -3   9   7      856.54      849.20     18.29 o
  -1   9   7      207.42      205.59     10.41 o
   1   9   7        1.46       -0.63      4.70 o
   3   9   7        2.89        4.31      4.08 o
   5   9   7        9.69        8.39      3.76 o
  -6  10   7       22.04       17.54      2.74 o
  -4  10   7        5.55        9.01      2.08 o
  -2  10   7        1.63        2.99      2.03 o
 -18   0   8      112.52       83.15     10.65 o
 -16   0   8      355.76      322.21     14.00 o
 -14   0   8      417.82      338.48     14.06 o
 -12   0   8      677.96      641.77     24.34 o
 -10   0   8     1694.85     1772.88     47.72 o
  -8   0   8        4.31        0.81      2.56 o
  -6   0   8     4928.46     5144.99    124.37 o
  -4   0   8      496.29      508.87     24.43 o
   0   0   8        0.95        0.51      3.00 o
   2   0   8        7.70        1.15      2.05 o
   4   0   8        0.05        2.68      2.17 o
   6   0   8      247.08      246.07      9.85 o
   8   0   8     1024.40      898.31     25.37 o
  10   0   8      248.55      229.64      9.77 o
  12   0   8       57.30       49.48      4.94 o
 -17   1   8       14.56       11.29      2.17 o
 -15   1   8       27.12       22.13      2.83 o
 -13   1   8      187.77      191.40      6.89 o
 -11   1   8      434.03      443.39     11.51 o
  -9   1   8       34.31       32.81      3.23 o
  -7   1   8       29.97       27.07      2.27 o
  -5   1   8      339.89      341.07      8.76 o
  -3   1   8      805.76      829.44     19.52 o
  -1   1   8      198.34      197.79      7.12 o
   1   1   8        5.29        5.64      2.37 o
   3   1   8       92.48       83.06      4.29 o
   5   1   8       82.89       67.49      3.48 o
   7   1   8      135.11      122.93      4.68 o
   9   1   8       54.64       57.64      3.42 o
  11   1   8        0.09       -1.62      1.54 o
 -16   2   8        6.39        8.68      1.90 o
 -14   2   8      110.97      104.53      4.47 o
 -12   2   8       12.55       13.08      4.22 o
 -10   2   8       77.38       90.18      4.16 o
  -8   2   8      192.14      192.77      6.17 o
  -6   2   8      261.96      263.82      7.44 o
  -4   2   8       42.89       48.68      4.74 o
  -2   2   8      985.45     1010.07     28.18 o
   0   2   8        8.59        9.47      2.23 o
   2   2   8       20.52       17.45      3.49 o
   4   2   8      191.91      164.27      6.32 o
   6   2   8        8.57        9.33      2.83 o
   8   2   8      135.04      131.48      7.26 o
  10   2   8        0.02       -1.19      1.86 o
  12   2   8       57.26       48.54      4.21 o
 -17   3   8       45.79       56.06      3.76 o
 -15   3   8       17.96       16.78      2.60 o
 -13   3   8        4.77        7.72      2.01 o
 -11   3   8        0.18        1.44      1.21 o
  -9   3   8       36.64       36.06      2.86 o
  -7   3   8       12.97       13.01      1.97 o
  -5   3   8      327.97      340.11      8.68 o
  -3   3   8      275.45      287.20     11.48 o
  -1   3   8       42.67       41.13      4.50 o
   1   3   8      581.34      550.71     18.08 o
   3   3   8        1.18        0.74      2.31 o
   5   3   8       46.70       38.16      4.53 o
   7   3   8       32.74       34.84      4.35 o
   9   3   8        1.21       -0.32      2.28 o
  11   3   8       29.75       32.75      4.43 o
 -16   4   8       94.89      105.16      4.67 o
 -14   4   8        8.63        5.76      3.38 o
 -12   4   8       16.81       13.25      2.53 o
 -10   4   8        0.09        0.27      1.30 o
  -8   4   8       36.79       34.91      2.93 o
  -6   4   8       60.97       70.90      3.57 o
  -4   4   8      198.65      195.32      8.61 o
  -2   4   8       91.60       99.46      6.52 o
   0   4   8      517.60      496.87     16.99 o
   2   4   8     1433.82     1455.26     60.09 o
   4   4   8       96.33       96.69      6.52 o
   6   4   8        1.60        0.85      2.80 o
   8   4   8       15.47       21.27      3.93 o
  10   4   8        8.99       10.64      3.49 o
 -15   5   8      239.08      235.37      7.49 o
 -13   5   8      116.02      108.07      4.75 o
 -11   5   8        0.06        1.36      1.38 o
  -9   5   8      146.79      145.32      5.49 o
  -7   5   8      211.32      208.00      6.65 o
  -5   5   8      119.45      121.34      4.75 o
  -3   5   8       30.69       39.48      4.75 o
  -1   5   8      542.35      588.70     19.46 o
   1   5   8      504.29      546.68     18.69 o
   3   5   8     1514.10     1492.34     46.89 o
   5   5   8      597.33      581.75     19.11 o
   7   5   8       25.75       30.43      4.41 o
   9   5   8       22.25       20.11      4.08 o
 -14   6   8       13.48       17.58      3.18 o
 -12   6   8       67.37       68.61      5.14 o
 -10   6   8        0.71        0.56      1.34 o
  -8   6   8        5.66        4.90      1.55 o
  -6   6   8       81.16       99.09      4.50 o
  -4   6   8        1.51        3.27      1.35 o
  -2   6   8       55.58       61.96      8.20 o
   0   6   8       41.57       31.43      4.64 o
   2   6   8       39.43       42.77      5.11 o
   4   6   8       22.12       27.71      4.51 o
   6   6   8      150.47      162.44      8.86 o
   8   6   8        0.37       -1.60      2.80 o
 -13   7   8        1.82        0.04      2.67 o
 -11   7   8       24.69       18.59      2.55 o
  -9   7   8      117.48      112.21      4.98 o
  -7   7   8        2.27        3.40      1.92 o
  -5   7   8        4.84        5.76      2.20 o
  -3   7   8       12.16       13.72      3.37 o
  -1   7   8      176.61      189.64      9.92 o
   1   7   8        8.14        3.69      4.32 o
   3   7   8      130.16      152.12     10.08 o
   5   7   8       42.57       52.31      5.77 o
 -10   8   8       19.67       17.37      3.28 o
  -8   8   8      171.48      150.74      5.90 o
  -6   8   8      194.91      211.41      7.12 o
  -4   8   8      355.13      349.02     11.67 o
  -2   8   8       13.19       10.31      3.20 o
   0   8   8        8.04        6.73      2.98 o
   2   8   8        0.64        1.18      3.03 o
   4   8   8       10.94        9.84      5.41 o
  -5   9   8      413.67      447.29     17.86 o
  -3   9   8       61.54       43.43      8.27 o
  -1   9   8       49.94       50.41      8.93 o
 -15   1   9      382.17      383.50     11.27 o
 -13   1   9        5.19        3.65      1.60 o
 -11   1   9     1035.89     1075.48     22.76 o
  -9   1   9       22.58       19.83      2.47 o
  -7   1   9      368.99      278.85     17.28 o
  -5   1   9       41.16       33.18      6.48 o
  -3   1   9      177.14       98.55      8.24 o
  -1   1   9        1.18       -1.95      1.83 o
   1   1   9       31.39       36.90      3.43 o
   3   1   9      107.16       96.31      5.00 o
   5   1   9        2.49        1.54      2.01 o
   7   1   9        3.91       -1.05      2.36 o
   9   1   9       32.73       39.05      4.62 o
 -14   2   9        9.19       17.25      2.85 o
 -12   2   9      159.41      179.15      7.82 o
 -10   2   9        2.95        1.78      1.54 o
  -8   2   9       59.47       61.81      4.77 o
  -6   2   9      266.58      239.47     21.53 o
  -4   2   9      112.18      121.42      7.23 o
  -2   2   9       74.24       85.44      6.07 o
   0   2   9       86.07       70.62      5.85 o
   2   2   9       14.75        9.98      3.30 o
   4   2   9        8.77        1.72      2.74 o
   6   2   9       35.11       34.17      4.40 o
   8   2   9        0.04       -0.40      2.53 o
 -15   3   9       62.58       75.23      6.13 o
 -13   3   9        4.84        5.51      1.75 o
 -11   3   9       15.44       18.78      2.43 o
  -9   3   9       37.37       39.69      3.90 o
  -7   3   9       44.25       47.38      3.18 o
  -5   3   9        2.54        4.02      2.49 o
  -3   3   9      189.48      193.59     15.24 o
  -1   3   9       35.23       32.35      4.41 o
   1   3   9        6.61        0.95      3.99 o
   3   3   9      211.19      209.07      9.78 o
   5   3   9        9.27       12.13      3.56 o
   7   3   9      102.02      106.59      6.97 o
 -14   4   9        5.16        6.05      1.84 o
 -12   4   9      117.86      112.80      5.03 o
 -10   4   9        9.31       10.63      2.38 o
  -8   4   9       88.48       80.61      4.11 o
  -6   4   9       19.41       28.80      4.55 o
  -4   4   9        2.53        4.25      4.72 o
  -2   4   9      178.80      181.07      9.36 o
   0   4   9      900.08      953.40     28.43 o
   2   4   9      244.72      235.54     10.61 o
   4   4   9        3.21        3.63      2.76 o
   6   4   9       71.08       85.24      6.54 o
 -13   5   9      105.83      100.87      5.22 o
 -11   5   9        6.95        5.05      1.90 o
  -9   5   9        8.78       11.01      2.08 o
  -7   5   9        2.37        2.47      2.19 o
  -5   5   9      117.74      124.42      7.86 o
  -3   5   9        3.05        4.71      2.97 o
  -1   5   9        0.08       -0.35      2.51 o
   1   5   9       15.12       22.82      5.85 o
   3   5   9       60.08       61.11      5.89 o
   5   5   9       23.21       17.42      6.95 o
 -10   6   9      200.95      194.24      7.64 o
  -8   6   9       10.18       11.53      2.22 o
  -6   6   9       38.87       46.24      5.59 o
  -4   6   9       12.06        6.87      3.00 o
  -2   6   9       26.64       21.28      4.26 o
   0   6   9      118.98      132.36      8.39 o
   2   6   9      371.28      412.76     15.70 o
  -7   7   9        0.39        3.55      2.46 o
  -5   7   9       14.40       10.41      3.40 o
  -3   7   9        2.83        0.91      2.57 o
  -1   7   9        0.31        0.69      4.42 o
 -12   0  10      482.23      499.86     18.91 o
 -10   0  10      304.65      305.61     28.16 o
  -8   0  10     1181.09     1220.53     51.30 o
  -6   0  10       96.74       94.34      9.51 o
  -4   0  10       88.50       89.55      9.26 o
   0   0  10       13.24       16.64      5.34 o
   2   0  10        6.96       11.04      4.83 o
   4   0  10      317.80      326.92     17.48 o
 -13   1  10      137.90      142.56      7.13 o
 -11   1  10        6.20       14.33      4.59 o
  -9   1  10        5.23        9.11      4.32 o
  -7   1  10      208.95      217.37     15.82 o
  -5   1  10       29.79       34.20      7.10 o
  -3   1  10        0.05        2.63      3.11 o
  -1   1  10        2.02       -3.69      2.67 o
   1   1  10        0.31        3.22      4.13 o
   3   1  10        0.50        3.91      4.39 o
   5   1  10       62.19       73.72      8.34 o
 -12   2  10       18.42       18.14      7.66 o
 -10   2  10       14.10        8.94      3.08 o
  -8   2  10       35.70       36.40      7.65 o
  -6   2  10        2.30        3.44      3.29 o
  -4   2  10       34.48       48.28      8.16 o
  -2   2  10        3.96       -0.99      3.00 o
   0   2  10      114.53      114.67     10.36 o
   2   2  10       53.61       38.46      4.89 o
   4   2  10       10.52       22.34      6.31 o
 -11   3  10        2.54        6.03      1.84 o
  -9   3  10       18.25       26.28      4.48 o
  -7   3  10       11.92       10.31      4.39 o
  -5   3  10       91.61      103.29      7.22 o
  -3   3  10        0.05       -1.54      2.11 o
  -1   3  10       44.28       40.08      5.07 o
   1   3  10       80.39       95.19      7.20 o
   3   3  10       27.93       56.29     11.74 o
 -10   4  10       80.19       84.24      4.74 o
  -8   4  10       76.66       91.10      7.36 o
  -6   4  10        0.07        4.96      3.14 o
  -4   4  10      198.20      217.75     10.87 o
  -2   4  10      338.08      349.90     14.54 o
   0   4  10      109.29      107.31     11.02 o
   2   4  10       12.72       14.98      4.00 o
  -7   5  10       16.24       22.64      6.36 o
  -5   5  10      443.27      487.03     18.14 o
  -3   5  10     1068.88     1180.28     34.67 o
  -1   5  10      310.69      317.22     19.17 o
 
